# Supplementary material for: Plasticity of circadian and circatidal rhythms in activity and transcriptomic dynamics in a freshwater snail
Source: Heredity (Edinb). 2024 Mar 27;132(5):267–74. doi: 10.1038/s41437-024-00680-7 (PMC11074255; doi:10.1038/s41437-024-00680-7)
Supplement: Supplementary file 2 — Data set of cyclic transcripts [file 41437_2024_680_MOESM2_ESM.xlsx]

## Sheet: Tidal_control_circadian
ID	p-value	phase	period	name
TRINITY_DN100030_c0_g1	0.000812445	6.2	21.7	equilibrative nucleoside transporter 1-like
TRINITY_DN10027_c19_g1	0.00712531	12.4	27.9	receptor-type tyrosine-protein phosphatase kappa isoform X2
TRINITY_DN10054_c0_g1	0.00901687	24.8	24.8	ankyrin-2 isoform X2
TRINITY_DN1013_c0_g2	0.00194478	24.8	27.9	zinc finger C4H2 domain-containing protein
TRINITY_DN1016_c4_g1	0.00145011	15.5	27.9	UPF0598 protein CG30010
TRINITY_DN10164_c0_g1	0.00194478	15.5	27.9	LOW QUALITY PROTEIN: uncharacterized protein LOC105340464
TRINITY_DN10225_c0_g1	0.00256295	21.7	24.8	AN1-type zinc finger protein 3
TRINITY_DN10289_c0_g1	0.00189813	15.5	24.8	sterile alpha and TIR motif-containing protein 1 isoform X5
TRINITY_DN10306_c0_g3	0.00768925	12.4	27.9	enoyl-[acyl-carrier-protein] reductase mitochondrial
TRINITY_DN10338_c0_g1	0.00726516	21.7	21.7	eukaryotic translation initiation factor 5B
TRINITY_DN10361_c0_g1	0.00968459	6.2	21.7	coiled-coil domain-containing protein 60 isoform X7
TRINITY_DN10429_c0_g1	0.00785707	9.3	21.7	uncharacterized protein C3orf38 homolog
TRINITY_DN104456_c0_g1	0.000899231	21.7	21.7	mitogen-activated protein kinase 14A-like isoform X2
TRINITY_DN1053_c0_g1	0.0066006	3.1	27.9	trafficking protein particle complex subunit 3
TRINITY_DN10712_c13_g1	0.00837788	3.1	27.9	ubiquinone biosynthesis protein COQ4 homolog mitochondrial
TRINITY_DN110380_c1_g1	0.000725053	3.1	27.9	actin cytoplasmic
TRINITY_DN11049_c0_g2	0.00899067	24.8	24.8	uncharacterized protein LOC105345503 isoform X1
TRINITY_DN11199_c0_g1	0.00645272	21.7	27.9	myosin regulatory light chain 12B-like
TRINITY_DN11239_c0_g1	0.00194478	3.1	27.9	arylsulfatase B isoform X3
TRINITY_DN11252_c1_g1	0.0019511	18.6	27.9	protein arginine N-methyltransferase 3
TRINITY_DN11302_c1_g1	0.00589212	12.4	21.7	zinc finger BED domain-containing protein 1-like
TRINITY_DN11309_c0_g1	0.00208596	24.8	24.8	hemicentin-1
TRINITY_DN11339_c0_g1	0.00119977	15.5	27.9	uncharacterized protein LOC117685935
TRINITY_DN11342_c2_g1	0.00389388	9.3	24.8	cytochrome P450 3A24 isoform X1
TRINITY_DN11426_c1_g1	0.00392854	21.7	21.7	intraflagellar transport protein 140 homolog
TRINITY_DN1153_c0_g2	0.00768925	18.6	27.9	RNA polymerase II-associated factor 1 homolog
TRINITY_DN11598_c0_g1	0.00837788	3.1	27.9	hemicentin-1 isoform X2
TRINITY_DN11663_c3_g1	0.00104427	3.1	21.7	peptidyl-prolyl cis-trans isomerase FKBP2
TRINITY_DN11667_c4_g1	0.00894029	18.6	21.7	uncharacterized protein LOC105348456
TRINITY_DN11670_c0_g1	0.000725053	15.5	27.9	polyubiquitin-C
TRINITY_DN116745_c0_g1	0.00409494	6.2	21.7	stress protein DDR48-like
TRINITY_DN11916_c1_g1	0.00998692	12.4	27.9	uncharacterized protein LOC117681374 isoform X1
TRINITY_DN1201_c1_g1	0.00194478	15.5	27.9	proline-rich protein PRCC
TRINITY_DN12057_c1_g1	0.00786913	3.1	24.8	LOW QUALITY PROTEIN: thrombospondin type-1 domain-containing protein 4
TRINITY_DN12091_c4_g1	0.000446917	15.5	27.9	LOW QUALITY PROTEIN: glyoxylate reductase/hydroxypyruvate reductase
TRINITY_DN12114_c0_g1	0.000406002	21.7	21.7	GRIP and coiled-coil domain-containing protein 1 isoform X2
TRINITY_DN12132_c0_g1	0.00636449	21.7	24.8	helix-loop-helix protein delilah
TRINITY_DN1235_c14_g1	0.00862072	12.4	27.9	uncharacterized protein LOC117680974
TRINITY_DN1243_c13_g1	0.000447091	6.2	21.7	DNA repair protein XRCC1
TRINITY_DN1244_c0_g1	0.00763941	6.2	27.9	adenosine deaminase 2
TRINITY_DN12473_c0_g1	0.00581692	15.5	27.9	uncharacterized protein LOC105345549 isoform X2
TRINITY_DN12475_c0_g1	0.0047624	3.1	21.7	WD repeat-containing protein 47 isoform X6
TRINITY_DN125293_c0_g1	0.00018565	6.2	21.7	sentrin-specific protease 8
TRINITY_DN12646_c0_g1	0.00978159	18.6	24.8	protein SREK1IP1
TRINITY_DN1272_c11_g1	0.00437655	12.4	27.9	uncharacterized protein LOC105319882
TRINITY_DN1272_c8_g1	0.00526048	6.2	21.7	uncharacterized protein C12orf56 isoform X3
TRINITY_DN12867_c2_g1	0.000208846	24.8	24.8	interleukin-1 receptor-associated kinase 1-binding protein 1-like
TRINITY_DN13045_c0_g1	0.00212595	12.4	24.8	NPC intracellular cholesterol transporter 2
TRINITY_DN13089_c0_g1	0.000216359	9.3	21.7	conditioned medium factor receptor 1-like
TRINITY_DN1310_c3_g1	0.00230366	3.1	24.8	mRNA-decapping enzyme 1A
TRINITY_DN1313_c0_g2	0.00389388	24.8	24.8	guanine nucleotide-binding protein G(o) subunit alpha
TRINITY_DN13163_c1_g1	0.00966872	24.8	24.8	coiled-coil domain-containing protein 89 isoform X2
TRINITY_DN132391_c0_g1	0.00722093	6.2	21.7	centrosomal protein of 120 kDa isoform X6
TRINITY_DN13249_c1_g2	0.00296663	6.2	27.9	alpha-2 adrenergic receptor
TRINITY_DN1342_c3_g1	0.00763941	15.5	27.9	cathepsin L1 isoform X2
TRINITY_DN13441_c0_g1	0.00296663	15.5	27.9	putative methyltransferase C9orf114 homolog
TRINITY_DN13564_c7_g1	0.00318224	18.6	27.9	amidophosphoribosyltransferase isoform X2
TRINITY_DN13637_c2_g2	0.00430181	18.6	27.9	growth arrest and DNA damage-inducible protein GADD45 gamma
TRINITY_DN13799_c1_g1	0.00260033	18.6	21.7	zinc finger protein 665
TRINITY_DN138872_c1_g3	0.00665795	21.7	27.9	uncharacterized protein LOC117687090
TRINITY_DN13979_c1_g2	0.00014648	24.8	27.9	glutamate decarboxylase 1
TRINITY_DN13983_c0_g1	0.00743351	18.6	27.9	V-type proton ATPase subunit C 1
TRINITY_DN14041_c0_g1	0.00443477	6.2	27.9	uncharacterized protein LOC109617665 isoform X1
TRINITY_DN14053_c0_g1	0.00786913	3.1	24.8	profilin-4
TRINITY_DN14058_c1_g1	0.00318224	9.3	27.9	hillarin
TRINITY_DN14078_c4_g1	0.00194478	6.2	27.9	guanine nucleotide exchange factor DBS isoform X3
TRINITY_DN14189_c0_g1	0.0011033	18.6	27.9	trans-1,2-dihydrobenzene-1,2-diol dehydrogenase isoform X2
TRINITY_DN14309_c0_g1	0.00901687	18.6	27.9	haloacid dehalogenase-like hydrolase domain-containing 5 isoform X2
TRINITY_DN1442_c4_g2	0.00583693	24.8	24.8	LOW QUALITY PROTEIN: FRAS1-related extracellular matrix protein 1
TRINITY_DN14433_c0_g1	0.00188633	12.4	21.7	iron-sulfur cluster assembly scaffold protein IscU
TRINITY_DN14473_c0_g1	0.0021318	21.7	21.7	protein pangolin isoforms A/H/I/S isoform X10
TRINITY_DN14530_c1_g1	0.000649381	18.6	21.7	uncharacterized protein LOC105318520
TRINITY_DN147318_c0_g1	0.00388959	27.9	27.9	leucine-rich repeat-containing protein 45
TRINITY_DN1527_c4_g1	0.00362952	24.8	24.8	synaptotagmin-1
TRINITY_DN1532_c3_g1	0.00400136	12.4	27.9	uncharacterized protein LOC105347348 isoform X6
TRINITY_DN15344_c3_g1	0.00490585	9.3	21.7	bis(5'-adenosyl)-triphosphatase enpp4
TRINITY_DN15456_c0_g1	0.0032282	27.9	27.9	dynein assembly factor 4 axonemal
TRINITY_DN1568_c1_g1	0.000349288	3.1	21.7	cysteine-rich PDZ-binding protein
TRINITY_DN1574_c10_g1	0.00412866	21.7	21.7	uncharacterized protein LOC117681450 isoform X2
TRINITY_DN15953_c1_g1	0.00674653	15.5	21.7	uncharacterized protein LOC105331640
TRINITY_DN16016_c0_g1	0.00379582	24.8	27.9	EF-hand calcium-binding domain-containing protein 12
TRINITY_DN1608_c3_g1	0.00443477	3.1	27.9	tolloid-like protein 1
TRINITY_DN1630_c1_g1	0.00637786	24.8	24.8	nephrocystin-1 isoform X13
TRINITY_DN1636_c2_g1	0.00511502	6.2	24.8	uncharacterized protein LOC105341969
TRINITY_DN16385_c0_g1	0.00581692	18.6	27.9	insulin receptor substrate 1-B isoform X2
TRINITY_DN164333_c0_g1	0.0071436	6.2	21.7	START domain-containing protein 10
TRINITY_DN16467_c1_g1	0.00503058	3.1	24.8	putative ATP synthase subunit f mitochondrial
TRINITY_DN1663_c0_g3	0.00443477	3.1	27.9	uncharacterized protein LOC105326107
TRINITY_DN1665_c0_g1	0.00389388	6.2	24.8	low-density lipoprotein receptor-related protein 4 isoform X1
TRINITY_DN16667_c0_g1	0.0021215	21.7	21.7	zinc finger HIT domain-containing protein 1
TRINITY_DN16812_c0_g2	0.00388959	18.6	27.9	protein MAK16 homolog isoform X3
TRINITY_DN169465_c0_g1	0.00369425	15.5	24.8	phosphatidylethanolamine-binding protein 4
TRINITY_DN17166_c3_g2	0.00712531	9.3	27.9	mediator of RNA polymerase II transcription subunit 28 isoform X1
TRINITY_DN17253_c1_g1	0.00583557	6.2	21.7	matrix metalloproteinase-24
TRINITY_DN1733_c2_g1	0.00645272	15.5	27.9	LOW QUALITY PROTEIN: low-density lipoprotein receptor-related protein 1
TRINITY_DN1733_c7_g1	1.35e-06	12.4	27.9	LOW QUALITY PROTEIN: cdc42 homolog
TRINITY_DN17343_c3_g1	0.00978159	24.8	24.8	golgin subfamily A member 6-like protein 22
TRINITY_DN17350_c0_g1	0.00107237	24.8	24.8	uncharacterized protein LOC105332807 isoform X2
TRINITY_DN1746_c0_g3	0.00032469	3.1	21.7	uncharacterized protein LOC117688860
TRINITY_DN1750_c1_g1	0.00574715	3.1	27.9	uncharacterized protein LOC105329078 isoform X3
TRINITY_DN17583_c2_g1	0.0022591	18.6	27.9	armadillo-like helical domain-containing protein 3
TRINITY_DN17951_c0_g1	0.0021318	3.1	21.7	ubiquitin-conjugating enzyme E2 T isoform X1
TRINITY_DN17954_c0_g1	0.00389388	24.8	24.8	uncharacterized protein LOC105322151
TRINITY_DN17991_c0_g1	0.00695915	12.4	27.9	aquaporin-1
TRINITY_DN18033_c1_g1	0.00369425	15.5	24.8	uncharacterized protein LOC117684225
TRINITY_DN1804_c0_g1	0.00689144	18.6	24.8	probable 18S rRNA (guanine-N(7))-methyltransferase
TRINITY_DN180944_c0_g1	0.000894182	6.2	21.7	uncharacterized protein LOC117685818
TRINITY_DN181571_c0_g1	0.000676381	12.4	27.9	uncharacterized protein LOC105347562
TRINITY_DN18188_c2_g1	0.00978159	18.6	24.8	uncharacterized protein LOC105340663 isoform X2
TRINITY_DN18386_c0_g1	0.000559951	18.6	24.8	uncharacterized protein LOC105338268
TRINITY_DN18498_c0_g2	0.00224884	24.8	24.8	NK-tumor recognition protein
TRINITY_DN18705_c0_g1	0.0011033	6.2	27.9	uncharacterized protein LOC105331840 isoform X5
TRINITY_DN1878_c52_g1	0.00159253	6.2	21.7	cyclin-F isoform X1
TRINITY_DN19_c26_g1	0.00389388	24.8	24.8	phospholipid transfer protein C2CD2L isoform X8
TRINITY_DN19042_c0_g1	0.00837788	3.1	27.9	puromycin-sensitive aminopeptidase isoform X2
TRINITY_DN19119_c7_g1	0.00511067	24.8	24.8	uncharacterized protein LOC105345503 isoform X1
TRINITY_DN1914_c0_g1	0.00356265	12.4	27.9	toll-like receptor 4
TRINITY_DN19247_c0_g1	0.00194478	12.4	27.9	D-erythrulose reductase
TRINITY_DN19354_c0_g1	0.00746296	24.8	24.8	RNA helicase aquarius isoform X6
TRINITY_DN1936_c4_g1	0.00148331	12.4	24.8	uncharacterized protein LOC109618360
TRINITY_DN19381_c0_g1	0.000551652	3.1	24.8	replication protein A 14 kDa subunit
TRINITY_DN193882_c0_g1	0.000614265	12.4	24.8	uncharacterized protein LOC117692043
TRINITY_DN1942_c0_g1	0.00199815	24.8	24.8	arrestin domain-containing protein 17 isoform X1
TRINITY_DN19552_c0_g1	0.000948955	18.6	24.8	protein cornichon homolog 4 isoform X2
TRINITY_DN19568_c1_g1	0.00256295	24.8	24.8	uncharacterized protein LOC105320912
TRINITY_DN19669_c0_g1	0.00925168	6.2	24.8	aldehyde dehydrogenase family 16 member A1
TRINITY_DN19711_c1_g2	0.00683583	18.6	27.9	sulfotransferase 1C4 isoform X1
TRINITY_DN19731_c0_g1	0.00290846	9.3	27.9	helicase with zinc finger domain 2
TRINITY_DN19956_c2_g1	0.001182	3.1	24.8	pyruvate dehydrogenase E1 component subunit beta mitochondrial
TRINITY_DN201_c11_g1	8.3e-05	15.5	27.9	ankyrin repeat domain-containing protein 17
TRINITY_DN20141_c0_g1	0.00264923	3.1	21.7	steroid 17-alpha-hydroxylase/17,20 lyase-like
TRINITY_DN20341_c0_g1	0.000122253	24.8	24.8	NADH dehydrogenase [ubiquinone] iron-sulfur protein 2
TRINITY_DN20444_c0_g1	0.00392854	18.6	24.8	uncharacterized protein LOC117689891
TRINITY_DN20473_c0_g2	0.00925168	15.5	21.7	fibrillin-2
TRINITY_DN2049_c1_g1	0.00837788	3.1	27.9	myelin expression factor 2
TRINITY_DN205245_c0_g1	0.00721513	21.7	21.7	tetratricopeptide repeat protein 27
TRINITY_DN205353_c0_g1	0.000293594	21.7	21.7	uncharacterized protein LOC117689363
TRINITY_DN2064_c0_g1	0.000488042	21.7	21.7	rap guanine nucleotide exchange factor 2 isoform X12
TRINITY_DN2075_c0_g1	0.00425967	3.1	21.7	COP9 signalosome complex subunit 7b
TRINITY_DN20772_c0_g1	0.000559951	18.6	24.8	cytosolic 10-formyltetrahydrofolate dehydrogenase-like isoform X3
TRINITY_DN208_c0_g3	0.00786913	3.1	24.8	NADH dehydrogenase [ubiquinone] 1 alpha subcomplex subunit 13
TRINITY_DN2081_c5_g1	0.000406002	21.7	21.7	putative RNA polymerase II subunit B1 CTD phosphatase RPAP2
TRINITY_DN2082_c3_g1	0.00112955	15.5	27.9	uncharacterized protein YMR196W
TRINITY_DN209_c7_g1	0.00255534	18.6	27.9	BCL2/adenovirus E1B 19 kDa protein-interacting protein 3 isoform X1
TRINITY_DN2105_c0_g1	0.00786913	3.1	24.8	protein lin-52 homolog
TRINITY_DN2118_c0_g1	0.00581692	15.5	27.9	serine-threonine kinase receptor-associated protein
TRINITY_DN2135_c0_g2	0.00219451	18.6	24.8	5'-AMP-activated protein kinase subunit gamma-1 isoform X9
TRINITY_DN2144_c22_g1	0.00695915	12.4	27.9	methyl-CpG-binding domain protein 2 isoform X1
TRINITY_DN21547_c0_g1	0.00837788	9.3	27.9	nuclear receptor-binding protein isoform X1
TRINITY_DN215837_c0_g1	0.00961157	24.8	24.8	galactose-specific lectin nattectin-like
TRINITY_DN21718_c0_g1	0.00300586	6.2	21.7	ER membrane protein complex subunit 1 isoform X2
TRINITY_DN21718_c0_g2	0.00482463	6.2	27.9	uncharacterized protein LOC117692043
TRINITY_DN218394_c0_g1	0.00144179	24.8	24.8	transmembrane protein 181 isoform X2
TRINITY_DN219556_c0_g1	0.00966872	24.8	27.9	39S ribosomal protein L3 mitochondrial-like
TRINITY_DN21994_c0_g1	0.00901609	6.2	24.8	apoptosis-inducing factor 3 isoform X1
TRINITY_DN2200_c2_g1	0.000157437	6.2	24.8	uncharacterized protein LOC105328615
TRINITY_DN2211_c0_g1	0.00837788	18.6	27.9	probable ATP-dependent RNA helicase DDX27
TRINITY_DN22485_c0_g1	0.00437064	3.1	24.8	pseudouridine-5'-phosphatase
TRINITY_DN22676_c0_g1	0.00998692	12.4	27.9	uncharacterized protein LOC109618351
TRINITY_DN22713_c0_g1	0.00280978	3.1	21.7	uncharacterized protein LOC109620385
TRINITY_DN22936_c0_g1	0.00379582	15.5	27.9	fructose-2,6-bisphosphatase TIGAR
TRINITY_DN23201_c0_g1	0.0085437	3.1	21.7	ankyrin repeat domain-containing protein 10 isoform X4
TRINITY_DN23268_c0_g1	0.00835698	18.6	27.9	endoglucanase A-like
TRINITY_DN2327_c15_g1	0.00443477	21.7	27.9	uncharacterized protein LOC105317617
TRINITY_DN23550_c0_g1	0.00793019	24.8	27.9	multifunctional protein ADE2
TRINITY_DN2357_c0_g1	0.00418894	27.9	27.9	triosephosphate isomerase
TRINITY_DN2365_c0_g1	0.00557132	21.7	27.9	probable sodium/potassium-transporting ATPase subunit beta-3
TRINITY_DN23744_c1_g1	0.00159253	6.2	21.7	tetraspanin-15
TRINITY_DN23777_c3_g1	0.00019871	15.5	24.8	deleted in malignant brain tumors 1 protein
TRINITY_DN23815_c0_g1	0.00970698	9.3	24.8	galactose-specific lectin nattectin-like isoform X1
TRINITY_DN2410_c0_g1	0.0021318	21.7	21.7	uncharacterized protein LOC109618704
TRINITY_DN2429_c6_g1	0.00194478	9.3	27.9	kynurenine formamidase
TRINITY_DN2460_c3_g1	0.00443477	3.1	27.9	LOW QUALITY PROTEIN: thrombospondin type-1 domain-containing protein 4
TRINITY_DN24609_c2_g1	0.00194478	12.4	27.9	uncharacterized protein LOC117687090
TRINITY_DN2468_c0_g3	0.00695915	24.8	27.9	RNA-binding protein 8A
TRINITY_DN24794_c0_g1	0.00894029	3.1	21.7	zinc finger protein 665
TRINITY_DN24820_c0_g2	0.00511067	18.6	24.8	E3 ubiquitin-protein ligase UBR4 isoform X6
TRINITY_DN25_c0_g1	0.00587852	6.2	27.9	LOW QUALITY PROTEIN: heat shock 70 kDa protein cognate 4-like
TRINITY_DN2537_c6_g1	0.00194478	15.5	27.9	interleukin 17-like protein precursor
TRINITY_DN2558_c0_g1	0.00194478	15.5	27.9	ganglioside GM2 activator
TRINITY_DN2563_c1_g1	0.00968459	6.2	21.7	7-methylguanosine phosphate-specific 5'-nucleotidase A isoform X4
TRINITY_DN25661_c0_g1	0.0092394	6.2	24.8	uncharacterized protein LOC105341340
TRINITY_DN2569_c3_g1	0.00443477	18.6	27.9	phosphatidate phosphatase LPIN3 isoform X2
TRINITY_DN257625_c0_g1	0.00581692	15.5	27.9	max-binding protein MNT
TRINITY_DN25785_c0_g1	0.00129796	24.8	27.9	protein PBDC1
TRINITY_DN25793_c0_g1	0.00581692	6.2	27.9	glutamine--fructose-6-phosphate aminotransferase [isomerizing] 1 isoform X13
TRINITY_DN25856_c0_g1	0.00097535	24.8	27.9	uncharacterized protein LOC105344332 isoform X2
TRINITY_DN259721_c0_g1	0.00637786	9.3	24.8	DNA repair protein REV1
TRINITY_DN2604_c0_g1	0.000299423	21.7	27.9	solute carrier family 25 member 46 isoform X2
TRINITY_DN2638_c4_g1	0.00128148	21.7	27.9	S-adenosylhomocysteine hydrolase-like protein 1 isoform X9
TRINITY_DN2641_c0_g1	0.00417191	21.7	21.7	DNA polymerase alpha catalytic subunit isoform X2
TRINITY_DN2642_c0_g1	0.00645272	15.5	27.9	cathepsin L1
TRINITY_DN26422_c1_g1	0.00489079	6.2	27.9	PGAP2-interacting protein
TRINITY_DN2658_c0_g1	0.00746296	9.3	24.8	zinc finger protein 665
TRINITY_DN26835_c0_g4	0.00660752	24.8	27.9	WD repeat domain-containing protein 83-like
TRINITY_DN271_c0_g1	0.00431036	24.8	27.9	RNA-binding protein Nova-1 isoform X1
TRINITY_DN2728_c0_g1	0.00417191	21.7	21.7	uncharacterized protein LOC105342430
TRINITY_DN27480_c0_g1	0.00258109	6.2	27.9	tyrosine-protein kinase SRK2
TRINITY_DN276206_c0_g1	0.00998692	18.6	27.9	uncharacterized protein LOC117682997
TRINITY_DN2774_c110_g1	0.00379582	15.5	27.9	cytosolic 10-formyltetrahydrofolate dehydrogenase-like isoform X3
TRINITY_DN27775_c0_g1	0.00248535	9.3	21.7	medium-chain specific acyl-CoA dehydrogenase mitochondrial
TRINITY_DN27807_c1_g1	0.0022292	24.8	27.9	septin-5-like
TRINITY_DN279399_c1_g3	0.00130017	21.7	21.7	uncharacterized protein LOC117689363
TRINITY_DN2795_c5_g1	0.00581692	9.3	27.9	RB1-inducible coiled-coil protein 1
TRINITY_DN27990_c0_g2	0.00820056	9.3	27.9	agrin
TRINITY_DN2825_c0_g1	0.00443477	3.1	27.9	uncharacterized protein LOC105335884
TRINITY_DN28498_c1_g1	0.00140335	3.1	21.7	kinesin-like protein KIFC3
TRINITY_DN2889_c19_g1	0.00994957	15.5	27.9	glutamyl-tRNA(Gln) amidotransferase subunit C mitochondrial-like
TRINITY_DN2902_c0_g1	0.00674653	6.2	21.7	histone H4
TRINITY_DN29026_c0_g1	0.0087531	27.9	27.9	adenine DNA glycosylase
TRINITY_DN3014_c1_g1	0.00743351	27.9	27.9	influenza virus NS1A-binding protein homolog
TRINITY_DN3018_c1_g1	0.00443477	3.1	27.9	uncharacterized protein LOC105344531
TRINITY_DN30276_c1_g1	0.00978159	21.7	24.8	protein FRG1 homolog
TRINITY_DN3046_c1_g2	0.000649381	3.1	21.7	matrix-remodeling-associated protein 7
TRINITY_DN3048_c0_g1	0.000972388	18.6	27.9	zinc finger protein 330 homolog
TRINITY_DN31225_c0_g1	0.00763941	9.3	27.9	uncharacterized protein LOC105324448
TRINITY_DN31305_c1_g1	0.00245292	3.1	21.7	E3 ubiquitin-protein ligase TRIM39-like
TRINITY_DN3151_c0_g1	0.00097535	21.7	24.8	cAMP-dependent protein kinase catalytic subunit 1 isoform X8
TRINITY_DN31511_c0_g1	0.00684565	18.6	21.7	uncharacterized protein LOC105346580
TRINITY_DN31518_c0_g1	0.00437064	3.1	24.8	coiled-coil-helix-coiled-coil-helix domain-containing protein 10 mitochondrial
TRINITY_DN31634_c1_g1	0.00978159	21.7	24.8	cerebellar degeneration-related protein 2-like
TRINITY_DN3175_c11_g1	0.00785707	9.3	21.7	myeloid-derived growth factor
TRINITY_DN31781_c0_g1	0.00511067	18.6	24.8	potassium channel subfamily T member 2 isoform X8
TRINITY_DN31957_c1_g1	0.0054363	3.1	21.7	ciliogenesis-associated TTC17-interacting protein
TRINITY_DN3198_c1_g1	0.00712531	9.3	27.9	protein mono-ADP-ribosyltransferase PARP4 isoform X3
TRINITY_DN3210_c0_g1	0.00689144	18.6	24.8	nuclear hormone receptor HR96 isoform X9
TRINITY_DN3213_c5_g1	4.88e-05	9.3	27.9	uncharacterized protein LOC105327994
TRINITY_DN3223_c0_g1	0.00140335	3.1	21.7	uncharacterized oxidoreductase C663.08c
TRINITY_DN3244_c2_g2	0.00636449	9.3	24.8	uncharacterized protein LOC117692043
TRINITY_DN3246_c0_g1	0.000954616	9.3	27.9	adenosine deaminase 2
TRINITY_DN32687_c0_g1	0.00210361	15.5	27.9	SNARE-associated protein Snapin
TRINITY_DN3270_c0_g1	0.000621687	24.8	27.9	PDZ and LIM domain protein 1 isoform X1
TRINITY_DN328_c30_g2	0.00145011	6.2	27.9	protein SSUH2 homolog isoform X1
TRINITY_DN329779_c0_g1	0.00290846	27.9	27.9	glutamate receptor U1
TRINITY_DN3302_c24_g1	0.00230366	3.1	24.8	NADH dehydrogenase [ubiquinone] 1 alpha subcomplex subunit 7
TRINITY_DN3312_c0_g1	0.000954616	15.5	27.9	inaD-like protein isoform X2
TRINITY_DN3315_c0_g1	0.00887626	18.6	27.9	FH1/FH2 domain-containing protein 3 isoform X2
TRINITY_DN3317_c10_g1	0.00210361	15.5	27.9	cathepsin B isoform X2
TRINITY_DN33187_c0_g1	0.00785707	3.1	21.7	cubilin isoform X1
TRINITY_DN33451_c0_g1	0.00280978	3.1	21.7	tripartite motif-containing protein 45
TRINITY_DN33809_c1_g1	0.00636449	6.2	24.8	DNA excision repair protein ERCC-1-like isoform X1
TRINITY_DN339475_c0_g1	0.00490585	18.6	21.7	uncharacterized protein LOC117692043
TRINITY_DN3414_c2_g1	0.00490585	9.3	21.7	laminin subunit alpha isoform X1
TRINITY_DN3415_c3_g1	0.00548139	6.2	21.7	mitochondrial inner membrane protein OXA1L
TRINITY_DN34185_c0_g1	0.00968459	6.2	21.7	uncharacterized protein LOC105341760
TRINITY_DN34428_c0_g1	0.00978159	21.7	24.8	solute carrier family 22 member 4-like
TRINITY_DN34703_c0_g1	0.00128148	21.7	24.8	forkhead box protein P1 isoform X2
TRINITY_DN3499_c0_g1	0.00373148	21.7	24.8	glutamine synthetase
TRINITY_DN350753_c0_g1	0.00247443	3.1	24.8	28S ribosomal protein S29 mitochondrial
TRINITY_DN3516_c0_g1	0.00296663	18.6	27.9	AMP deaminase 2 isoform X4
TRINITY_DN35232_c1_g1	8.8e-06	18.6	24.8	tyramine beta-hydroxylase
TRINITY_DN3578_c0_g2	0.00636449	21.7	24.8	39S ribosomal protein L19 mitochondrial
TRINITY_DN3609_c8_g1	0.00497071	3.1	21.7	carbohydrate sulfotransferase 15
TRINITY_DN361_c0_g1	0.00615042	6.2	27.9	uncharacterized protein LOC105335903
TRINITY_DN36110_c0_g1	0.00693426	21.7	24.8	ribonuclease Oy-like
TRINITY_DN36598_c0_g1	0.00194478	24.8	27.9	LIM domain-containing protein WLIM2b
TRINITY_DN36660_c1_g1	0.00615042	9.3	27.9	differentially expressed in FDCP 8 homolog A
TRINITY_DN370112_c0_g1	0.00785707	21.7	21.7	uncharacterized protein KIAA2013 homolog
TRINITY_DN3707_c9_g1	0.00145011	6.2	27.9	shootin-1 isoform X4
TRINITY_DN37070_c1_g1	9.5e-05	18.6	27.9	aminoacyl tRNA synthase complex-interacting multifunctional protein 2 isoform X2
TRINITY_DN38007_c0_g1	0.00587852	21.7	24.8	sphingomyelin phosphodiesterase 3 isoform X1
TRINITY_DN3805_c0_g1	0.00914717	6.2	24.8	uncharacterized protein LOC117689363
TRINITY_DN3866_c1_g1	0.00851021	12.4	21.7	glutaredoxin-2 mitochondrial-like isoform X2
TRINITY_DN3989_c1_g1	0.00978159	18.6	24.8	LOW QUALITY PROTEIN: MAP kinase-interacting serine/threonine-protein kinase 1
TRINITY_DN4134_c0_g1	0.00159253	6.2	21.7	uncharacterized protein LOC117686363
TRINITY_DN41443_c0_g1	0.00901687	15.5	24.8	uncharacterized protein LOC105334747
TRINITY_DN41690_c0_g1	0.00674653	6.2	21.7	CDGSH iron-sulfur domain-containing protein 2
TRINITY_DN41733_c0_g1	0.00490585	9.3	21.7	calmodulin-A
TRINITY_DN4242_c5_g1	0.00683583	9.3	27.9	E3 ubiquitin-protein ligase RING2-A
TRINITY_DN4280_c0_g1	0.00721513	21.7	21.7	forkhead box protein N3
TRINITY_DN4320_c7_g1	0.00587852	15.5	24.8	tubulin alpha-1A chain-like isoform X2
TRINITY_DN4335_c2_g1	0.00792072	3.1	24.8	peptidyl-prolyl cis-trans isomerase FKBP4 isoform X1
TRINITY_DN43422_c0_g1	0.00645272	12.4	27.9	L-2-hydroxyglutarate dehydrogenase mitochondrial
TRINITY_DN4355_c2_g1	0.00763941	27.9	27.9	peptidyl-prolyl cis-trans isomerase FKBP1A
TRINITY_DN437_c3_g1	0.000954616	15.5	27.9	tetraspanin-9
TRINITY_DN440_c14_g2	0.00968459	21.7	21.7	metalloreductase STEAP4
TRINITY_DN44402_c0_g1	0.00978159	6.2	24.8	uncharacterized protein LOC117687090
TRINITY_DN44662_c0_g1	0.00255751	6.2	24.8	neurogenic locus notch homolog protein 2 isoform X19
TRINITY_DN44691_c0_g1	0.00712531	18.6	27.9	epithelial splicing regulatory protein 1 isoform X2
TRINITY_DN44982_c0_g1	0.00548627	27.9	27.9	pleckstrin homology domain-containing family B member 2
TRINITY_DN45088_c0_g1	0.00256295	6.2	24.8	uncharacterized protein LOC105341969
TRINITY_DN4554_c9_g1	0.00206433	21.7	21.7	GTP-binding protein Rheb
TRINITY_DN4577_c0_g1	0.00293926	15.5	27.9	alpha-2Da adrenergic receptor
TRINITY_DN4689_c0_g1	0.00803037	21.7	27.9	solute carrier family 12 member 4 isoform X3
TRINITY_DN46984_c0_g1	0.00712531	15.5	27.9	uncharacterized protein LOC117692043
TRINITY_DN4740_c4_g1	0.00122853	18.6	24.8	myelin regulatory factor isoform X3
TRINITY_DN47512_c0_g1	0.00437064	9.3	24.8	receptor-type tyrosine-protein phosphatase U-like
TRINITY_DN47572_c0_g1	0.00978159	21.7	24.8	COP9 signalosome complex subunit 3
TRINITY_DN4790_c50_g1	0.00712531	18.6	27.9	uncharacterized protein LOC109617665 isoform X1
TRINITY_DN480_c0_g1	0.000975552	3.1	27.9	RNA-binding protein FUS isoform X5
TRINITY_DN4814_c0_g1	9.09e-05	3.1	27.9	uncharacterized protein LOC105337448
TRINITY_DN48326_c0_g1	0.00548139	12.4	21.7	zinc metalloproteinase nas-13
TRINITY_DN4945_c1_g1	0.00371675	3.1	27.9	malate dehydrogenase cytoplasmic
TRINITY_DN4969_c4_g1	0.00310704	3.1	27.9	transcription initiation factor TFIID subunit 2 isoform X1
TRINITY_DN4993_c4_g1	0.00851933	3.1	21.7	microtubule-associated protein RP/EB family member 1 isoform X3
TRINITY_DN50312_c0_g1	0.00710101	6.2	21.7	centrosomal protein of 72 kDa
TRINITY_DN5090_c0_g1	0.00645272	3.1	27.9	GTPase IMAP family member 9
TRINITY_DN5092_c0_g1	0.000488042	3.1	21.7	islet cell autoantigen 1 isoform X4
TRINITY_DN510_c0_g1	0.00789073	3.1	21.7	translocation protein SEC63 homolog isoform X1
TRINITY_DN5306_c2_g1	0.00695915	24.8	27.9	centrosomal protein of 164 kDa isoform X15
TRINITY_DN537_c10_g2	0.00581692	12.4	27.9	protein app1-like
TRINITY_DN53819_c0_g1	0.00357811	18.6	21.7	sec1 family domain-containing protein 1
TRINITY_DN5394_c7_g1	0.00189169	21.7	24.8	choline/ethanolamine kinase
TRINITY_DN54_c0_g1	0.00665795	3.1	27.9	LOW QUALITY PROTEIN: calpain-B
TRINITY_DN54152_c0_g1	0.00581692	12.4	27.9	receptor-type tyrosine-protein phosphatase epsilon isoform X2
TRINITY_DN54156_c1_g1	0.00248765	3.1	27.9	apoptosis-inducing factor 1 mitochondrial
TRINITY_DN5488_c0_g1	0.00583693	15.5	24.8	D(2) dopamine receptor
TRINITY_DN55024_c1_g1	0.0045943	9.3	21.7	craniofacial development protein 2-like
TRINITY_DN55094_c0_g1	0.00296663	18.6	27.9	calpain-5-like isoform X1
TRINITY_DN55465_c2_g1	0.00326053	21.7	21.7	importin-7 isoform X1
TRINITY_DN5559_c3_g1	0.0021215	9.3	24.8	gelsolin-like protein 2
TRINITY_DN5561_c1_g1	0.00209447	3.1	24.8	glyceraldehyde-3-phosphate dehydrogenase
TRINITY_DN5595_c0_g1	0.00389388	24.8	24.8	probable proline iminopeptidase isoform X1
TRINITY_DN5597_c6_g1	2.69e-05	27.9	27.9	succinate dehydrogenase [ubiquinone] flavoprotein subunit mitochondrial
TRINITY_DN56477_c0_g1	0.00511502	6.2	24.8	uncharacterized protein LOC105330058
TRINITY_DN56820_c0_g1	0.00218827	27.9	27.9	uncharacterized WD repeat-containing protein alr3466
TRINITY_DN5717_c0_g1	0.00189791	9.3	27.9	uncharacterized protein LOC105322331 isoform X1
TRINITY_DN572_c0_g1	0.0052868	21.7	27.9	ribosome-binding protein 1 isoform X9
TRINITY_DN5748_c14_g1	0.00443477	3.1	27.9	transcription factor mef2A isoform X1
TRINITY_DN57822_c0_g1	3.64e-05	18.6	27.9	baculoviral IAP repeat-containing protein 7-like
TRINITY_DN58_c52_g1	0.00379582	12.4	27.9	craniofacial development protein 2-like
TRINITY_DN58306_c0_g1	0.00290846	15.5	27.9	RNA-binding protein PNO1
TRINITY_DN5862_c0_g1	0.000559951	6.2	24.8	carboxypeptidase Y
TRINITY_DN5937_c13_g1	0.00482813	9.3	21.7	uncharacterized protein LOC105346161
TRINITY_DN5978_c1_g1	0.0012729	24.8	24.8	AP-3 complex subunit delta-1-like isoform X2
TRINITY_DN6080_c0_g1	0.000299423	6.2	27.9	ras-like GTP-binding protein RHO isoform X2
TRINITY_DN6231_c0_g1	0.00443477	18.6	27.9	patatin-like phospholipase domain-containing protein 2
TRINITY_DN625_c0_g1	9.5e-05	6.2	27.9	PI-PLC X domain-containing protein 2
TRINITY_DN63_c5_g1	0.00145011	15.5	27.9	pyruvate dehydrogenase (acetyl-transferring) kinase isozyme 2 mitochondrial
TRINITY_DN6385_c0_g1	0.000241182	9.3	24.8	tetratricopeptide repeat protein 9C
TRINITY_DN6403_c1_g1	0.00968459	6.2	21.7	uncharacterized protein LOC105318788 isoform X8
TRINITY_DN6432_c0_g1	0.0019507	24.8	24.8	calcium/calmodulin-dependent 3',5'-cyclic nucleotide phosphodiesterase 1A isoform X19
TRINITY_DN64726_c0_g1	0.00255534	9.3	24.8	aldehyde dehydrogenase mitochondrial
TRINITY_DN6480_c0_g1	0.00763941	6.2	27.9	GLIPR1-like protein 1
TRINITY_DN6510_c0_g1	0.00509294	3.1	24.8	dehydrogenase/reductase SDR family member 7
TRINITY_DN6535_c3_g1	0.00443477	21.7	27.9	PX domain-containing protein kinase-like protein isoform X1
TRINITY_DN654_c13_g1	0.00418894	12.4	27.9	transcription factor ETV7 isoform X7
TRINITY_DN6542_c5_g1	0.0019511	27.9	27.9	uncharacterized protein LOC117684255
TRINITY_DN65989_c1_g1	0.00743351	27.9	27.9	decaprenyl-diphosphate synthase subunit 1
TRINITY_DN6634_c0_g1	0.00887626	6.2	27.9	perlucin-like protein
TRINITY_DN6670_c1_g1	0.00230366	3.1	24.8	alpha-tocopherol transfer protein-like
TRINITY_DN6673_c0_g1	0.00837788	3.1	27.9	protein mono-ADP-ribosyltransferase PARP14 isoform X2
TRINITY_DN66869_c0_g2	0.0022591	18.6	27.9	uncharacterized protein LOC105324580
TRINITY_DN6694_c1_g1	0.00511067	21.7	24.8	ATP-dependent RNA helicase DDX54
TRINITY_DN6760_c1_g1	0.00509294	18.6	24.8	spermatogenesis-associated protein 6-like
TRINITY_DN68302_c0_g1	0.0011033	6.2	27.9	uncharacterized protein LOC117690910
TRINITY_DN6841_c2_g2	0.00899067	27.9	27.9	uncharacterized protein LOC117685225
TRINITY_DN6896_c0_g1	0.00188633	12.4	21.7	protein C10
TRINITY_DN6913_c2_g1	0.00636449	15.5	24.8	serpin B3-like
TRINITY_DN69404_c0_g1	0.001182	3.1	24.8	sushi von Willebrand factor type A EGF and pentraxin domain-containing protein 1-like
TRINITY_DN70_c10_g1	0.0023751	24.8	24.8	GTPase IMAP family member 9
TRINITY_DN70_c10_g2	0.00400136	3.1	27.9	GTPase IMAP family member 7-like isoform X3
TRINITY_DN70_c30_g1	0.00581692	3.1	27.9	purine nucleoside phosphorylase-like isoform X2
TRINITY_DN7235_c0_g1	0.000559951	9.3	24.8	A disintegrin and metalloproteinase with thrombospondin motifs 7
TRINITY_DN7299_c0_g1	0.0058646	9.3	24.8	cis-aconitate decarboxylase
TRINITY_DN7347_c1_g1	0.00961157	3.1	27.9	succinate dehydrogenase cytochrome b560 subunit mitochondrial isoform X1
TRINITY_DN735_c1_g1	3.71e-05	18.6	27.9	phosphoenolpyruvate carboxykinase cytosolic [GTP] isoform X3
TRINITY_DN7384_c1_g1	0.00998692	15.5	27.9	fibropellin-1 isoform X1
TRINITY_DN7404_c1_g2	4.88e-05	6.2	27.9	26S proteasome non-ATPase regulatory subunit 11A
TRINITY_DN7419_c0_g2	0.00489079	15.5	27.9	motile sperm domain-containing protein 2
TRINITY_DN74265_c0_g1	0.00606931	12.4	27.9	uncharacterized protein LOC105335485
TRINITY_DN7571_c6_g1	9.5e-05	3.1	27.9	phosphoglycerate kinase 1-like
TRINITY_DN7613_c0_g1	0.00925168	3.1	21.7	protein KIAA0556 isoform X3
TRINITY_DN76169_c0_g1	0.0021215	15.5	27.9	uncharacterized protein LOC105329838 isoform X2
TRINITY_DN7677_c24_g1	0.00221739	24.8	24.8	craniofacial development protein 2-like
TRINITY_DN7698_c3_g2	0.00489079	3.1	27.9	ras-like GTP-binding protein RHO isoform X2
TRINITY_DN77_c1_g1	0.00209447	18.6	27.9	calcium-independent phospholipase A2-gamma
TRINITY_DN7747_c1_g1	0.0047624	21.7	21.7	metastasis-associated protein MTA3 isoform X2
TRINITY_DN77491_c3_g1	0.00334168	9.3	24.8	uncharacterized protein LOC117692043
TRINITY_DN7810_c0_g1	0.000559951	6.2	24.8	uncharacterized protein LOC105341969
TRINITY_DN7817_c7_g1	0.000923563	18.6	21.7	uncharacterized protein F23F12.8-like isoform X1
TRINITY_DN78313_c0_g1	0.000936787	15.5	24.8	zinc finger protein 665
TRINITY_DN7837_c0_g1	0.00763941	3.1	27.9	kyphoscoliosis peptidase
TRINITY_DN792_c0_g2	0.00256295	18.6	24.8	uncharacterized protein LOC117681156
TRINITY_DN79229_c0_g1	7.4e-05	9.3	24.8	transmembrane channel-like protein 7 isoform X8
TRINITY_DN7945_c1_g1	0.000955802	15.5	27.9	glycine dehydrogenase (decarboxylating) mitochondrial
TRINITY_DN812_c16_g3	0.000488042	3.1	21.7	uncharacterized protein LOC105330421
TRINITY_DN81444_c0_g1	0.00712531	18.6	27.9	uncharacterized protein LOC117686722
TRINITY_DN8167_c0_g1	0.000370299	3.1	24.8	cytochrome c oxidase assembly factor 5-like
TRINITY_DN8222_c0_g1	0.00712531	12.4	27.9	arylsulfatase B
TRINITY_DN8311_c9_g1	0.00712531	6.2	27.9	BTB/POZ domain-containing protein 6
TRINITY_DN833_c1_g1	0.00182669	15.5	21.7	DDRGK domain-containing protein 1
TRINITY_DN8352_c0_g1	0.00968459	6.2	21.7	rootletin isoform X8
TRINITY_DN842_c1_g1	1.17e-05	15.5	27.9	uncharacterized protein LOC105330542
TRINITY_DN844_c1_g2	0.00418894	24.8	27.9	transcription factor Sox-2
TRINITY_DN84959_c0_g1	0.00511067	9.3	24.8	tumor necrosis factor ligand superfamily member 10
TRINITY_DN85269_c0_g1	0.000899231	12.4	21.7	A disintegrin and metalloproteinase with thrombospondin motifs 7
TRINITY_DN8601_c0_g1	0.0011033	21.7	27.9	furin-like protease kpc-1 isoform X4
TRINITY_DN8660_c2_g1	0.00763941	18.6	27.9	mitochondrial glycine transporter isoform X1
TRINITY_DN8692_c1_g1	0.00334168	21.7	24.8	uncharacterized protein LOC105336978
TRINITY_DN8695_c6_g1	0.00978159	6.2	24.8	HAUS augmin-like complex subunit 2
TRINITY_DN8855_c0_g1	0.000559951	18.6	24.8	uncharacterized protein LOC105335177
TRINITY_DN8970_c0_g1	0.00837788	3.1	27.9	RNA polymerase II subunit A C-terminal domain phosphatase SSU72
TRINITY_DN89857_c1_g1	0.000124977	18.6	27.9	ATP-dependent RNA helicase DDX24-like
TRINITY_DN9035_c3_g1	0.00123722	3.1	24.8	uncharacterized protein LOC105332089
TRINITY_DN9052_c0_g1	0.0022591	18.6	27.9	excitatory amino acid transporter isoform X1
TRINITY_DN9075_c0_g3	0.00182669	15.5	21.7	uncharacterized protein LOC117689363
TRINITY_DN90833_c0_g1	0.00712531	12.4	27.9	uncharacterized protein LOC117684255
TRINITY_DN9252_c0_g1	0.00256295	6.2	24.8	G protein-coupled receptor 161-like
TRINITY_DN92622_c0_g1	0.00674653	6.2	21.7	uncharacterized protein LOC117691348
TRINITY_DN9300_c0_g1	0.000137459	24.8	27.9	ADAMTS-like protein 4 isoform X3
TRINITY_DN9314_c0_g1	0.00450623	6.2	21.7	doublecortin domain-containing protein 2 isoform X2
TRINITY_DN934_c1_g1	0.00978159	18.6	24.8	sterol regulatory element-binding protein 1
TRINITY_DN9400_c2_g1	0.00835723	27.9	27.9	innexin unc-9
TRINITY_DN9432_c0_g1	0.00851933	9.3	21.7	uncharacterized protein LOC117689267
TRINITY_DN9437_c1_g1	0.0029801	3.1	21.7	uncharacterized protein LOC105320174 isoform X2
TRINITY_DN9511_c4_g1	0.00379582	12.4	27.9	protein IMPACT-B isoform X1
TRINITY_DN9537_c0_g1	0.00252319	6.2	27.9	allene oxide synthase-lipoxygenase protein
TRINITY_DN9556_c1_g2	0.00665795	18.6	27.9	elongation factor 2
TRINITY_DN957_c0_g1	0.000676381	9.3	27.9	DBH-like monooxygenase protein 1
TRINITY_DN962_c2_g1	0.00209447	3.1	24.8	WD repeat-containing protein 1-B
TRINITY_DN9641_c0_g1	0.00256295	12.4	24.8	trafficking protein particle complex subunit 2
TRINITY_DN967_c1_g1	0.00511067	21.7	24.8	lysine-specific demethylase 5A-like
TRINITY_DN96917_c0_g2	0.000715217	9.3	21.7	complex I assembly factor TIMMDC1 mitochondrial
TRINITY_DN97192_c0_g1	0.00373148	24.8	24.8	uncharacterized protein LOC117681256
TRINITY_DN974_c7_g1	0.00262305	24.8	27.9	NAD(P) transhydrogenase mitochondrial
TRINITY_DN9812_c0_g1	0.00665795	21.7	27.9	protein phosphatase 1 regulatory subunit 12B isoform X17
TRINITY_DN986_c23_g1	0.00400136	24.8	27.9	dihydrolipoyllysine-residue acetyltransferase component of pyruvate dehydrogenase complex mitochondrial
TRINITY_DN9959_c0_g2	0.00133379	9.3	24.8	probable 28S ribosomal protein S6 mitochondrial
TRINITY_DN99789_c0_g1	0.00418894	15.5	27.9	uncharacterized protein LOC117692043

## Sheet: Tidal_control_circatidal
ID	p-value	phase	period	name
TRINITY_DN1_c104_g1	0.000215955	9.3	15.5	CAAX prenyl protease 1 homolog isoform X2
TRINITY_DN10076_c9_g1	9.98e-05	9.3	15.5	syntaxin-7 isoform X1
TRINITY_DN101242_c0_g1	0.00540116	12.4	15.5	UPF0183 protein C16orf70 homolog
TRINITY_DN10184_c0_g2	0.00540116	6.2	15.5	heterogeneous nuclear ribonucleoprotein R isoform X2
TRINITY_DN10215_c0_g1	1.89e-06	12.4	15.5	cubilin isoform X2
TRINITY_DN10247_c5_g1	4.34e-05	9.3	15.5	calcium-binding mitochondrial carrier protein SCaMC-2 isoform X2
TRINITY_DN102599_c0_g1	0.00813686	6.2	9.3	uncharacterized protein LOC117685587
TRINITY_DN10392_c0_g1	0.00456726	6.2	12.4	A disintegrin and metalloproteinase with thrombospondin motifs adt-1 isoform X2
TRINITY_DN105865_c0_g1	0.00894151	12.4	15.5	protein FAM76B isoform X2
TRINITY_DN1059_c0_g1	0.00340293	9.3	15.5	leukemia inhibitory factor receptor isoform X3
TRINITY_DN107033_c2_g1	0.00779197	6.2	12.4	LOW QUALITY PROTEIN: uncharacterized protein LOC117689987
TRINITY_DN10728_c0_g1	0.00511447	9.3	15.5	glucosidase 2 subunit beta isoform X1
TRINITY_DN108558_c0_g1	0.00340293	6.2	15.5	coatomer subunit beta isoform X1
TRINITY_DN10875_c1_g1	0.00340293	6.2	15.5	ras-related protein Rab-1A
TRINITY_DN11202_c5_g1	0.000543373	9.3	15.5	nuclear receptor subfamily 2 group F member 1-A isoform X4
TRINITY_DN11330_c0_g1	0.00103828	6.2	15.5	cysteine-rich protein 1
TRINITY_DN113589_c0_g1	0.00263591	3.1	12.4	fructosamine-3-kinase-like
TRINITY_DN114103_c0_g1	0.00894151	12.4	15.5	kinesin-related protein 4
TRINITY_DN115315_c0_g1	0.00191174	9.3	15.5	heat shock 70 kDa protein 13
TRINITY_DN1156_c0_g1	0.00204477	9.3	15.5	ubiquitin-like domain-containing CTD phosphatase 1
TRINITY_DN117251_c3_g1	0.00984836	15.5	15.5	uncharacterized protein LOC105325631
TRINITY_DN11739_c0_g1	0.00756029	3.1	12.4	pyruvate dehydrogenase E1 component subunit alpha, mitochondrial isoform X2
TRINITY_DN117565_c0_g1	0.00895297	9.3	12.4	uncharacterized protein LOC117682219
TRINITY_DN1177_c0_g1	0.00315455	3.1	12.4	GTPase IMAP family member 9
TRINITY_DN1180_c0_g1	0.00864981	9.3	15.5	protein crumbs isoform X2
TRINITY_DN119_c0_g1	0.000396081	3.1	12.4	GTPase IMAP family member 4-like
TRINITY_DN119539_c0_g1	0.000543373	3.1	15.5	uncharacterized protein LOC117691928
TRINITY_DN120_c67_g1	0.00191174	3.1	15.5	casein kinase I isoform X1
TRINITY_DN12145_c0_g1	0.00894151	12.4	15.5	U2 snRNP-associated SURP motif-containing protein-like isoform X3
TRINITY_DN1229_c4_g2	0.00205042	15.5	15.5	peroxisomal trans-2-enoyl-CoA reductase
TRINITY_DN12310_c10_g1	0.00894151	6.2	15.5	trafficking protein particle complex subunit 4
TRINITY_DN123342_c0_g1	0.000543373	6.2	15.5	ubiquitin carboxyl-terminal hydrolase isozyme L5
TRINITY_DN1241_c1_g1	0.00864981	9.3	15.5	ADP-ribosylation factor-like protein 2
TRINITY_DN124355_c0_g1	0.000186588	6.2	12.4	uncharacterized protein LOC105336561
TRINITY_DN12560_c2_g1	0.00984836	9.3	15.5	DNA-directed RNA polymerase II subunit RPB7
TRINITY_DN126143_c0_g1	0.00778163	12.4	12.4	A disintegrin and metalloproteinase with thrombospondin motifs 7
TRINITY_DN127480_c0_g1	0.00698123	3.1	15.5	uncharacterized protein LOC117692043
TRINITY_DN12881_c2_g1	0.00500693	3.1	12.4	follistatin-related protein 3
TRINITY_DN13091_c0_g2	0.0029311	9.3	15.5	uncharacterized WD repeat-containing protein alr2800-like isoform X2
TRINITY_DN131639_c0_g1	0.00894151	12.4	15.5	LOW QUALITY PROTEIN: tyrosine-protein kinase Fyn
TRINITY_DN131905_c0_g1	0.00984836	6.2	15.5	uncharacterized protein LOC105328986
TRINITY_DN13255_c1_g1	0.00615247	3.1	12.4	uncharacterized protein LOC105341364
TRINITY_DN1326_c34_g1	0.000865731	9.3	15.5	protein app1-like
TRINITY_DN13278_c0_g1	0.00813686	3.1	9.3	zinc finger protein aebp2 isoform X3
TRINITY_DN13320_c0_g1	0.00315455	3.1	12.4	death-associated protein 1
TRINITY_DN1336_c7_g1	0.00389599	3.1	12.4	39S ribosomal protein L38, mitochondrial
TRINITY_DN1340_c1_g2	0.00864981	15.5	15.5	2'-5'-oligoadenylate synthase 1-like isoform X2
TRINITY_DN13487_c2_g1	0.00984836	6.2	15.5	non-structural maintenance of chromosomes element 1 homolog isoform X2
TRINITY_DN13531_c0_g1	0.0072252	6.2	15.5	transcription termination factor 4, mitochondrial
TRINITY_DN1360_c2_g1	0.00587247	15.5	15.5	C1q-related factor
TRINITY_DN1376_c0_g1	0.000320572	3.1	9.3	uncharacterized protein LOC105342920
TRINITY_DN138268_c1_g2	0.00984836	15.5	15.5	uncharacterized protein LOC117692043
TRINITY_DN13907_c3_g1	0.00894151	12.4	15.5	short coiled-coil protein B isoform X2
TRINITY_DN13975_c0_g1	0.000282138	12.4	15.5	uncharacterized protein LOC105344431 isoform X1
TRINITY_DN140548_c0_g1	0.0045265	9.3	12.4	fibrillin-1 isoform X1
TRINITY_DN14067_c0_g1	0.00864981	9.3	15.5	dolichyl-diphosphooligosaccharide--protein glycosyltransferase subunit 2
TRINITY_DN14233_c0_g1	0.00317959	6.2	15.5	ribosomal oxygenase 1
TRINITY_DN142619_c0_g1	0.00945157	6.2	15.5	uncharacterized protein LOC117681256
TRINITY_DN1427_c0_g1	0.0029311	9.3	15.5	ADAM 17-like protease isoform X2
TRINITY_DN14557_c0_g1	0.0072252	12.4	15.5	LOW QUALITY PROTEIN: mucin-19
TRINITY_DN146087_c1_g1	3.69e-05	6.2	12.4	craniofacial development protein 2
TRINITY_DN146985_c0_g1	0.00977696	3.1	12.4	superoxide dismutase [Mn], mitochondrial-like
TRINITY_DN1490_c0_g2	0.000519142	9.3	15.5	coatomer subunit epsilon
TRINITY_DN149483_c0_g1	0.00894151	12.4	15.5	polyglutamine-binding protein 1
TRINITY_DN1500_c1_g1	0.00340293	9.3	15.5	nucleoporin GLE1
TRINITY_DN15244_c1_g1	0.00587247	3.1	15.5	uncharacterized protein LOC105348263 isoform X1
TRINITY_DN15325_c1_g1	0.00779197	12.4	12.4	uncharacterized protein LOC117689891
TRINITY_DN15449_c0_g1	0.00984836	9.3	15.5	E3 ubiquitin-protein ligase RGLG3-like isoform X2
TRINITY_DN15562_c1_g1	0.00894151	12.4	15.5	ras association domain-containing protein 2
TRINITY_DN15952_c1_g1	0.00263591	9.3	12.4	zinc finger protein 665
TRINITY_DN16036_c0_g1	0.0045265	3.1	12.4	required for meiotic nuclear division protein 1 homolog
TRINITY_DN16105_c0_g1	0.00587247	9.3	15.5	uncharacterized protein LOC105332785 isoform X2
TRINITY_DN16336_c0_g1	0.00325869	15.5	15.5	uncharacterized protein LOC105340589 isoform X2
TRINITY_DN16594_c0_g1	0.00778163	12.4	12.4	1-deoxyxylulose-5-phosphate synthase YajO
TRINITY_DN167812_c0_g1	0.0045265	3.1	12.4	transcription factor E2F5
TRINITY_DN171_c18_g1	0.000428478	3.1	12.4	distal membrane-arm assembly complex protein 2 isoform X1
TRINITY_DN171055_c0_g1	0.00676193	9.3	15.5	methyltransferase-like 26 isoform X1
TRINITY_DN17809_c0_g1	0.00587247	9.3	15.5	craniofacial development protein 2-like
TRINITY_DN179310_c0_g1	0.00259865	6.2	12.4	uncharacterized protein LOC117688689
TRINITY_DN185108_c0_g1	0.00309237	9.3	9.3	putative universal stress protein SAUSA300_1656 isoform X4
TRINITY_DN19301_c0_g1	0.00977696	3.1	12.4	xanthine dehydrogenase
TRINITY_DN1946_c1_g1	0.00317959	12.4	15.5	uncharacterized protein LOC105322247
TRINITY_DN1967_c3_g1	0.00864981	9.3	15.5	serine palmitoyltransferase small subunit A
TRINITY_DN199_c8_g1	0.00511447	9.3	15.5	ribonuclease H1-like
TRINITY_DN20081_c2_g1	0.00309237	3.1	9.3	zinc finger protein 665
TRINITY_DN20081_c2_g2	7.03e-05	9.3	15.5	zinc finger protein 665
TRINITY_DN20428_c1_g1	0.00309237	6.2	9.3	general transcription factor 3C polypeptide 1
TRINITY_DN20440_c0_g1	0.00756029	3.1	12.4	mitochondrial dicarboxylate carrier
TRINITY_DN20601_c1_g1	0.00340293	6.2	15.5	uncharacterized protein LOC117684040 isoform X3
TRINITY_DN20830_c1_g1	0.00340293	3.1	15.5	putative nuclease HARBI1
TRINITY_DN2090_c2_g1	0.00804183	12.4	15.5	peptidylglycine alpha-amidating monooxygenase isoform X2
TRINITY_DN2101_c0_g1	0.00191174	9.3	15.5	striatin-interacting protein 1 homolog isoform X3
TRINITY_DN2129_c0_g2	0.0029311	9.3	15.5	peroxiredoxin isoform X1
TRINITY_DN21516_c0_g1	0.00756029	3.1	12.4	AN1-type zinc finger protein 1 isoform X2
TRINITY_DN2181_c4_g1	0.00780564	15.5	15.5	amyloid-beta A4 protein-like isoform X2
TRINITY_DN2204_c17_g1	0.00894151	12.4	15.5	kelch-like protein 24
TRINITY_DN22239_c0_g1	0.00813686	6.2	9.3	uncharacterized protein LOC117692043
TRINITY_DN22510_c0_g1	0.00540116	12.4	15.5	cytochrome P450 2C8
TRINITY_DN2263_c2_g1	0.00340293	15.5	15.5	E3 ubiquitin-protein ligase TRIM23
TRINITY_DN2279_c3_g1	0.00587247	6.2	15.5	uncharacterized protein LOC105341978
TRINITY_DN2279_c4_g1	0.0016233	9.3	15.5	uncharacterized protein LOC105322416
TRINITY_DN2280_c4_g1	0.00293624	12.4	15.5	TM2 domain-containing protein CG10795 isoform X1
TRINITY_DN22806_c0_g1	0.00984836	9.3	15.5	uncharacterized protein LOC117689363
TRINITY_DN228996_c0_g1	0.00456726	12.4	12.4	mucin-2 isoform X9
TRINITY_DN231_c3_g1	0.00984836	9.3	15.5	tubulin-specific chaperone E
TRINITY_DN23381_c0_g1	0.00984836	6.2	15.5	translocon-associated protein subunit delta
TRINITY_DN238_c0_g1	0.00500693	12.4	12.4	peroxisomal membrane protein PMP34
TRINITY_DN23894_c0_g1	0.0029311	9.3	15.5	ras GTPase-activating protein 1 isoform X2
TRINITY_DN23898_c0_g1	0.00888191	9.3	15.5	eukaryotic translation initiation factor 3 subunit B
TRINITY_DN24242_c0_g1	0.0029311	9.3	15.5	dolichyl-diphosphooligosaccharide--protein glycosyltransferase subunit 1
TRINITY_DN242957_c0_g2	0.00509083	9.3	15.5	uncharacterized protein LOC105345503 isoform X1
TRINITY_DN24312_c0_g1	0.00864981	9.3	15.5	LOW QUALITY PROTEIN: centrosomal protein of 63 kDa
TRINITY_DN24397_c0_g1	0.00864981	9.3	15.5	bifunctional polynucleotide phosphatase/kinase
TRINITY_DN24474_c1_g1	0.000813673	9.3	12.4	golgin subfamily A member 2 isoform X3
TRINITY_DN24682_c0_g1	0.00871103	12.4	15.5	ubiquitin carboxyl-terminal hydrolase 34 isoform X2
TRINITY_DN24701_c1_g1	5.96e-05	6.2	15.5	26S proteasome regulatory subunit 7
TRINITY_DN2504_c12_g1	0.000272881	6.2	15.5	RNA-binding protein 28 isoform X2
TRINITY_DN25091_c0_g1	0.00492418	9.3	15.5	protein YIPF4
TRINITY_DN25655_c0_g1	0.00779197	3.1	12.4	probable 28S ribosomal protein S26, mitochondrial
TRINITY_DN25859_c0_g1	0.00182055	12.4	15.5	GRIP1-associated protein 1 isoform X1
TRINITY_DN2612_c1_g1	0.00309237	6.2	9.3	cartilage intermediate layer protein 1-like
TRINITY_DN2660_c4_g1	0.00183556	6.2	9.3	tRNA (uracil-5-)-methyltransferase homolog A
TRINITY_DN26608_c0_g1	0.00142982	12.4	12.4	E3 ubiquitin-protein ligase TRIM56-like
TRINITY_DN27057_c0_g1	0.00595137	3.1	12.4	ferredoxin-fold anticodon-binding domain-containing protein 1
TRINITY_DN27436_c0_g1	0.00984836	9.3	15.5	uncharacterized protein LOC105337511 isoform X1
TRINITY_DN28065_c0_g1	0.00756029	3.1	12.4	tctex1 domain-containing protein 1
TRINITY_DN28343_c0_g1	0.00511447	9.3	15.5	3-beta-hydroxysteroid-Delta(8),Delta(7)-isomerase isoform X1
TRINITY_DN2837_c3_g1	0.00103828	9.3	15.5	large neutral amino acids transporter small subunit 1-like isoform X1
TRINITY_DN2845_c3_g1	0.00813686	6.2	9.3	uncharacterized protein LOC117689363
TRINITY_DN28498_c3_g1	3.69e-05	6.2	12.4	uncharacterized protein LOC117687090
TRINITY_DN286754_c2_g1	5.96e-05	9.3	15.5	uncharacterized protein LOC117681256
TRINITY_DN28819_c4_g1	0.00778163	6.2	12.4	uncharacterized protein LOC105320068 isoform X1
TRINITY_DN28955_c2_g1	0.00984836	9.3	15.5	LOW QUALITY PROTEIN: macrophage-expressed gene 1 protein
TRINITY_DN29019_c0_g1	0.00456726	6.2	12.4	ankyrin repeat domain-containing protein 50
TRINITY_DN2904_c6_g1	0.000865731	9.3	15.5	uncharacterized protein LOC105345503 isoform X1
TRINITY_DN290939_c0_g1	0.00813686	6.2	9.3	uncharacterized protein LOC117685516
TRINITY_DN29263_c0_g1	0.000865731	9.3	15.5	cyclin-K
TRINITY_DN29410_c0_g1	0.00756029	3.1	12.4	rootletin isoform X2
TRINITY_DN31079_c1_g2	0.00182055	6.2	15.5	uncharacterized protein LOC105332966 isoform X1
TRINITY_DN3113_c2_g1	0.00587247	6.2	15.5	dynein assembly factor 3, axonemal isoform X1
TRINITY_DN31173_c0_g1	0.00103828	6.2	15.5	zinc finger protein 474 isoform X3
TRINITY_DN3137_c0_g1	0.00500693	3.1	12.4	soluble calcium-activated nucleotidase 1 isoform X1
TRINITY_DN32035_c1_g1	0.00507538	6.2	9.3	zinc finger protein 91
TRINITY_DN321_c0_g1	0.00894151	12.4	15.5	beta-galactosidase isoform X4
TRINITY_DN3277_c13_g1	0.00984836	9.3	15.5	adenylosuccinate lyase-like
TRINITY_DN33200_c0_g1	0.0045265	9.3	12.4	zinc finger protein 665
TRINITY_DN3321_c15_g1	0.00191174	6.2	15.5	lon protease homolog, mitochondrial isoform X2
TRINITY_DN3335_c9_g1	0.00864981	9.3	15.5	LOW QUALITY PROTEIN: neutral alpha-glucosidase AB
TRINITY_DN33502_c0_g3	0.00779197	3.1	12.4	apoptosis inhibitor 5
TRINITY_DN3357_c0_g5	0.000442711	9.3	15.5	dolichyl-diphosphooligosaccharide--protein glycosyltransferase subunit STT3A
TRINITY_DN3406_c12_g1	0.000428478	3.1	12.4	beta-adrenergic receptor kinase 2 isoform X2
TRINITY_DN3422_c1_g1	0.00511447	15.5	15.5	NAD-dependent protein deacetylase sirtuin-2
TRINITY_DN345_c0_g1	0.00864981	9.3	15.5	ras and EF-hand domain-containing protein homolog
TRINITY_DN34588_c0_g1	0.00540116	3.1	15.5	cell surface hyaluronidase
TRINITY_DN3469_c0_g1	0.00191174	9.3	15.5	mitogen-activated protein kinase kinase kinase kinase 5 isoform X2
TRINITY_DN35215_c2_g1	3.51e-07	9.3	15.5	probable tubulin polyglutamylase ttll-15 isoform X3
TRINITY_DN3533_c0_g1	0.00309237	6.2	9.3	cleavage stimulation factor subunit 2 isoform X3
TRINITY_DN35428_c0_g1	0.00894151	12.4	15.5	craniofacial development protein 2-like
TRINITY_DN35515_c0_g1	0.00500693	3.1	12.4	xyloside xylosyltransferase 1
TRINITY_DN35571_c2_g1	0.00778163	12.4	12.4	uncharacterized protein LOC117692963
TRINITY_DN3624_c0_g1	0.00315455	3.1	12.4	protein-glutamine gamma-glutamyltransferase K isoform X2
TRINITY_DN3631_c3_g1	0.00325869	15.5	15.5	major vault protein-like
TRINITY_DN36535_c0_g1	0.00587247	15.5	15.5	uncharacterized protein LOC117693159 isoform X1
TRINITY_DN3679_c0_g1	0.00500693	3.1	12.4	probable peptide chain release factor C12orf65 homolog, mitochondrial isoform X2
TRINITY_DN37034_c0_g1	0.00984836	9.3	15.5	calmodulin isoform X1
TRINITY_DN3714_c0_g1	0.000272881	15.5	15.5	steryl-sulfatase
TRINITY_DN37215_c0_g1	0.0029311	9.3	15.5	translocating chain-associated membrane protein 1-like 1
TRINITY_DN374_c27_g1	0.00756029	3.1	12.4	putative ankyrin repeat protein RF_0381 isoform X1
TRINITY_DN3758_c28_g1	0.0029311	9.3	15.5	uncharacterized protein LOC105322465
TRINITY_DN38110_c0_g1	0.00756029	3.1	12.4	nucleosome-remodeling factor subunit BPTF isoform X2
TRINITY_DN3823_c0_g3	0.00779197	3.1	12.4	nucleoporin Nup43
TRINITY_DN3827_c2_g1	0.00587247	15.5	15.5	serine incorporator 1 isoform X4
TRINITY_DN3882_c0_g1	0.00893321	3.1	12.4	protein PLANT CADMIUM RESISTANCE 3
TRINITY_DN389_c1_g1	0.0045265	3.1	12.4	toll-like receptor 13
TRINITY_DN39397_c0_g1	0.00259865	12.4	12.4	secernin-2
TRINITY_DN394_c14_g1	0.00054392	12.4	15.5	trafficking protein particle complex subunit 13 isoform X4
TRINITY_DN3942_c8_g1	0.00864981	9.3	15.5	dolichyl-phosphate beta-glucosyltransferase
TRINITY_DN39563_c0_g1	0.00157727	6.2	12.4	GTPase IMAP family member 9
TRINITY_DN39649_c1_g1	0.00628526	12.4	15.5	thioredoxin-related transmembrane protein 2 homolog
TRINITY_DN40132_c0_g1	0.00325869	15.5	15.5	ubiquitin-60S ribosomal protein L40 isoform X1
TRINITY_DN4150_c0_g1	0.00813686	3.1	9.3	ankyrin repeat and MYND domain-containing protein 2 isoform X2
TRINITY_DN4304_c6_g1	0.00235097	12.4	12.4	dual specificity tyrosine-phosphorylation-regulated kinase 2
TRINITY_DN4305_c0_g1	0.00191174	6.2	15.5	rab9 effector protein with kelch motifs
TRINITY_DN4340_c8_g1	0.00263591	3.1	12.4	NADH-ubiquinone oxidoreductase 75 kDa subunit, mitochondrial
TRINITY_DN4342_c10_g3	0.0029311	9.3	15.5	zinc finger protein Noc
TRINITY_DN43563_c0_g1	0.00340293	6.2	15.5	RNA-binding protein 24-A isoform X2
TRINITY_DN4370_c9_g1	0.00456726	6.2	12.4	TATA box-binding protein-associated factor RNA polymerase I subunit A
TRINITY_DN44215_c0_g1	0.00263591	3.1	12.4	uncharacterized protein LOC109620385
TRINITY_DN453_c0_g1	0.00101155	12.4	15.5	uncharacterized protein LOC117684545 isoform X1
TRINITY_DN45953_c0_g1	0.00984836	9.3	15.5	peroxidase-like protein
TRINITY_DN46520_c0_g1	0.00864981	15.5	15.5	uncharacterized protein LOC105337488
TRINITY_DN466_c47_g1	0.00511447	9.3	15.5	insulin-like growth factor 2 mRNA-binding protein 2 isoform X3
TRINITY_DN4729_c30_g1	0.00894151	12.4	15.5	uncharacterized protein LOC105338382
TRINITY_DN4739_c0_g1	0.00456726	12.4	12.4	rho GTPase-activating protein 7 isoform X2
TRINITY_DN49209_c2_g1	0.000272881	6.2	15.5	BET1-like protein
TRINITY_DN49818_c0_g1	0.00864981	9.3	15.5	nicalin-1
TRINITY_DN50627_c0_g1	0.00756029	3.1	12.4	uncharacterized protein LOC117688434
TRINITY_DN50698_c0_g1	0.00254541	12.4	15.5	uncharacterized protein LOC105331840 isoform X5
TRINITY_DN507_c0_g1	0.00540116	6.2	15.5	50S ribosomal protein L20
TRINITY_DN5090_c0_g1	0.00894151	3.1	15.5	GTPase IMAP family member 9
TRINITY_DN51060_c0_g1	0.0045265	3.1	12.4	serine/arginine-rich splicing factor 7 isoform X3
TRINITY_DN5223_c7_g1	0.0016233	9.3	15.5	ER degradation-enhancing alpha-mannosidase-like protein 1
TRINITY_DN52335_c0_g1	0.00309237	6.2	9.3	transcription initiation factor TFIID subunit 7-like isoform X2
TRINITY_DN54858_c0_g1	0.00587247	9.3	15.5	uncharacterized protein LOC105345503 isoform X1
TRINITY_DN5509_c2_g2	0.00864981	15.5	15.5	GTPase IMAP family member 9
TRINITY_DN5640_c0_g1	0.00500693	3.1	12.4	uncharacterized protein LOC117691589
TRINITY_DN57017_c0_g2	0.00813686	3.1	9.3	profilin
TRINITY_DN5716_c0_g1	0.00325869	15.5	15.5	fibrillin-1 isoform X1
TRINITY_DN572_c27_g2	0.00587247	6.2	15.5	SUMO-activating enzyme subunit 1
TRINITY_DN58_c39_g1	0.00813686	3.1	9.3	craniofacial development protein 2-like
TRINITY_DN585_c51_g1	0.00315455	12.4	12.4	uncharacterized protein LOC105345503 isoform X1
TRINITY_DN5872_c1_g1	0.000865731	9.3	15.5	protein disulfide-isomerase A6 isoform X1
TRINITY_DN58815_c0_g1	0.00984836	3.1	15.5	uncharacterized protein LOC117688434
TRINITY_DN58877_c0_g1	0.00864981	9.3	15.5	uncharacterized protein LOC117689363
TRINITY_DN6_c40_g1	0.00984836	9.3	15.5	solute carrier family 22 member 18
TRINITY_DN60630_c0_g1	0.000320572	6.2	9.3	equilibrative nucleoside transporter 1-like
TRINITY_DN6130_c0_g1	0.00804183	6.2	15.5	uncharacterized protein LOC117693112
TRINITY_DN615_c22_g1	0.00756029	3.1	12.4	fibrous sheath-interacting protein 1
TRINITY_DN62080_c0_g1	0.000543373	3.1	15.5	uncharacterized protein YMR196W
TRINITY_DN63559_c0_g1	0.00191174	9.3	15.5	lathosterol oxidase
TRINITY_DN63797_c0_g1	0.00317959	12.4	15.5	craniofacial development protein 2-like
TRINITY_DN64087_c0_g1	0.000396081	3.1	12.4	uncharacterized protein LOC105323306 isoform X2
TRINITY_DN64408_c1_g1	0.00511447	15.5	15.5	soluble guanylate cyclase 88E isoform X2
TRINITY_DN647_c0_g1	0.00507538	9.3	9.3	uncharacterized protein LOC105319059
TRINITY_DN6570_c5_g1	0.00984836	3.1	15.5	zinc finger protein 665
TRINITY_DN6659_c0_g1	0.00500693	3.1	12.4	uncharacterized protein LOC117682729
TRINITY_DN6781_c10_g1	0.00894151	12.4	15.5	uncharacterized protein LOC105328986
TRINITY_DN684_c3_g1	0.00779197	12.4	12.4	ribonuclease P protein subunit p14 isoform X1
TRINITY_DN68406_c0_g1	0.00756029	9.3	12.4	casein kinase II subunit beta
TRINITY_DN6874_c0_g1	0.00778163	6.2	12.4	uncharacterized protein LOC117682488
TRINITY_DN68937_c0_g1	0.00864981	9.3	15.5	muscleblind-like protein 3 isoform X13
TRINITY_DN69068_c0_g1	0.00540116	12.4	15.5	peptidoglycan-recognition protein SC2 isoform X1
TRINITY_DN70003_c0_g1	0.00191174	6.2	15.5	zinc finger CCHC domain-containing protein 2 isoform X2
TRINITY_DN7018_c0_g1	3.03e-05	12.4	15.5	uncharacterized protein LOC117692380
TRINITY_DN7028_c1_g1	0.00945157	12.4	15.5	protein mono-ADP-ribosyltransferase PARP14 isoform X1
TRINITY_DN71_c1_g1	0.0072252	9.3	15.5	protein FORGETTER 1 isoform X2
TRINITY_DN72376_c0_g1	0.00984836	6.2	15.5	GTPase IMAP family member 9-like
TRINITY_DN735_c4_g1	0.00191174	6.2	15.5	uncharacterized protein LOC105346071 isoform X3
TRINITY_DN738_c5_g1	0.00101155	6.2	15.5	myophilin
TRINITY_DN7543_c6_g1	0.00779197	3.1	12.4	uncharacterized Nudix hydrolase NudL
TRINITY_DN7687_c0_g1	0.00813686	6.2	9.3	pollen-specific leucine-rich repeat extensin-like protein 1
TRINITY_DN7687_c7_g1	0.00813686	3.1	9.3	poly(A)-specific ribonuclease PNLDC1 isoform X3
TRINITY_DN7696_c0_g1	0.00587247	6.2	15.5	negative elongation factor D
TRINITY_DN78970_c0_g1	0.00317959	12.4	15.5	zinc finger protein 665
TRINITY_DN7983_c0_g1	0.00309237	9.3	9.3	A disintegrin and metalloproteinase with thrombospondin motifs 9 isoform X1
TRINITY_DN80096_c0_g1	0.00507538	3.1	9.3	uncharacterized protein LOC105330263
TRINITY_DN81444_c0_g1	0.00864981	15.5	15.5	uncharacterized protein LOC117686722
TRINITY_DN8160_c0_g1	0.00507538	9.3	9.3	lactase-phlorizin hydrolase
TRINITY_DN82309_c1_g1	0.00977696	3.1	12.4	probable pterin-4-alpha-carbinolamine dehydratase isoform X1
TRINITY_DN83116_c0_g1	0.00340293	3.1	15.5	deoxyribodipyrimidine photo-lyase
TRINITY_DN85306_c0_g1	0.000813673	3.1	12.4	tripartite motif-containing protein 2 isoform X4
TRINITY_DN862_c1_g1	0.00293624	6.2	15.5	importin subunit beta-1 isoform X4
TRINITY_DN8693_c13_g1	0.00984836	9.3	15.5	uncharacterized protein LOC117686114
TRINITY_DN89181_c3_g1	0.000813673	3.1	12.4	uncharacterized protein LOC117692043
TRINITY_DN9_c25_g1	0.00894151	12.4	15.5	uncharacterized protein LOC105345503 isoform X1
TRINITY_DN900_c2_g2	0.00778163	6.2	12.4	protein SSUH2 homolog
TRINITY_DN9067_c0_g1	0.00945157	12.4	15.5	uncharacterized protein LOC105338484 isoform X2
TRINITY_DN928_c1_g1	0.00191174	15.5	15.5	PRELI domain containing protein 3B isoform X2
TRINITY_DN9325_c1_g1	0.00340293	9.3	15.5	protein O-mannosyl-transferase TMTC3 isoform X2
TRINITY_DN9511_c4_g1	0.00540116	12.4	15.5	protein IMPACT-B isoform X1
TRINITY_DN955_c4_g1	0.00894151	12.4	15.5	ranBP-type and C3HC4-type zinc finger-containing protein 1 isoform X1
TRINITY_DN95935_c0_g1	0.00270058	9.3	15.5	LOW QUALITY PROTEIN: uncharacterized protein LOC105338347
TRINITY_DN965_c3_g1	0.00507538	6.2	9.3	uncharacterized protein LOC117688519
TRINITY_DN965_c5_g2	0.0072252	12.4	15.5	LOW QUALITY PROTEIN: baculoviral IAP repeat-containing protein 6
TRINITY_DN9669_c0_g1	0.00103828	9.3	15.5	uncharacterized protein LOC105320865
TRINITY_DN9739_c0_g1	0.00894151	12.4	15.5	tetratricopeptide repeat protein 33
TRINITY_DN97414_c0_g1	0.00804183	9.3	15.5	magnesium-dependent phosphatase 1
TRINITY_DN97590_c1_g1	0.00325869	15.5	15.5	uncharacterized protein LOC105317097 isoform X1
TRINITY_DN9776_c0_g2	0.00984836	15.5	15.5	palmitoyltransferase ZDHHC22 isoform X1
TRINITY_DN99_c2_g1	0.00540116	12.4	15.5	renalase
TRINITY_DN99810_c2_g1	0.00105981	6.2	9.3	uncharacterized protein LOC105322465

## Sheet: Tidal_treatment_circadian
ID	p-value	phase	period	name
TRINITY_DN10014_c1_g1	0.000812445	12.4	21.7	mucin-12-like
TRINITY_DN10027_c0_g1	0.00785707	12.4	21.7	receptor-type tyrosine-protein phosphatase kappa
TRINITY_DN100302_c0_g1	0.00418894	21.7	27.9	multiple epidermal growth factor-like domains protein 10
TRINITY_DN10090_c1_g1	3.25e-05	9.3	27.9	E3 ubiquitin-protein ligase NRDP1
TRINITY_DN101117_c0_g1	0.00256295	9.3	24.8	uncharacterized protein LOC105328175
TRINITY_DN10113_c4_g1	0.00296663	24.8	27.9	uncharacterized protein LOC105331660 isoform X1
TRINITY_DN101746_c0_g1	0.00785707	3.1	21.7	polyphosphoinositide phosphatase isoform X4
TRINITY_DN1018_c1_g1	0.00978159	6.2	24.8	5-aminolevulinate synthase, erythroid-specific
TRINITY_DN10242_c0_g1	0.00511067	6.2	24.8	uncharacterized protein LOC105330379 isoform X1
TRINITY_DN1026_c10_g1	0.0011033	9.3	27.9	pumilio homolog 3
TRINITY_DN1034_c0_g2	0.00194478	9.3	27.9	serine/threonine-protein kinase 17A
TRINITY_DN103657_c0_g1	0.00894029	3.1	21.7	zonadhesin-like isoform X1
TRINITY_DN103823_c0_g1	0.00490585	15.5	21.7	receptor-type tyrosine-protein phosphatase mu isoform X16
TRINITY_DN1043_c0_g1	0.00418894	18.6	24.8	ARL14 effector protein
TRINITY_DN10686_c2_g1	0.00104427	3.1	21.7	pentatricopeptide repeat-containing protein 1, mitochondrial isoform X2
TRINITY_DN10699_c0_g1	0.00389388	9.3	24.8	cell surface hyaluronidase
TRINITY_DN10921_c1_g1	0.000899231	21.7	21.7	protein canopy homolog 2 isoform X2
TRINITY_DN109371_c0_g1	0.00322636	9.3	27.9	uncharacterized protein LOC105348641
TRINITY_DN11205_c0_g1	0.00443477	21.7	27.9	LOW QUALITY PROTEIN: growth arrest and DNA damage-inducible protein GADD45 gamma
TRINITY_DN112419_c0_g2	0.000676381	6.2	27.9	uncharacterized protein LOC105345503 isoform X1
TRINITY_DN11302_c1_g1	0.00221739	6.2	27.9	zinc finger BED domain-containing protein 1-like
TRINITY_DN113589_c0_g1	0.00377007	12.4	21.7	fructosamine-3-kinase-like
TRINITY_DN11394_c13_g1	0.00412866	18.6	21.7	V-type proton ATPase subunit G
TRINITY_DN11588_c1_g1	0.00103568	18.6	27.9	small conductance calcium-activated potassium channel protein 2 isoform X1
TRINITY_DN11620_c0_g1	0.00998692	15.5	24.8	uncharacterized protein LOC105329759
TRINITY_DN116692_c2_g1	0.00145011	9.3	27.9	uncharacterized protein LOC117684040 isoform X1
TRINITY_DN117_c1_g1	0.000198462	9.3	27.9	uncharacterized protein LOC105336265 isoform X2
TRINITY_DN118239_c0_g1	0.0083843	3.1	21.7	zinc finger protein 665
TRINITY_DN11840_c0_g1	0.00879562	21.7	24.8	general transcription factor IIF subunit 1 isoform X3
TRINITY_DN11879_c0_g1	0.000137459	9.3	24.8	inner nuclear membrane protein Man1 isoform X1
TRINITY_DN119_c2_g1	0.00379582	18.6	27.9	uncharacterized protein LOC105333632
TRINITY_DN11917_c3_g1	0.00443477	21.7	27.9	LOW QUALITY PROTEIN: uncharacterized protein LOC117689987
TRINITY_DN1200_c1_g1	0.00356265	15.5	24.8	receptor-type tyrosine-protein phosphatase mu-like
TRINITY_DN1206_c2_g2	0.0021318	21.7	21.7	uncharacterized protein LOC109618698 isoform X1
TRINITY_DN122048_c1_g1	0.0085437	18.6	21.7	uncharacterized protein LOC105322465
TRINITY_DN12393_c0_g1	0.00511502	6.2	24.8	uncharacterized protein LOC117687165
TRINITY_DN124703_c0_g1	0.00482813	3.1	21.7	LOW QUALITY PROTEIN: uncharacterized protein LOC117689987
TRINITY_DN12474_c0_g1	0.000274918	18.6	24.8	high affinity copper uptake protein 1 isoform X7
TRINITY_DN1249_c2_g1	0.00296663	6.2	27.9	uncharacterized protein LOC105330783 isoform X1
TRINITY_DN1249_c39_g1	0.00443477	21.7	27.9	uncharacterized protein LOC105345503 isoform X1
TRINITY_DN1317_c2_g1	0.00373148	9.3	27.9	complement C1q-like protein 4
TRINITY_DN1331_c0_g1	0.00511502	24.8	24.8	IQCJ-SCHIP1 readthrough transcript protein
TRINITY_DN1331_c1_g1	0.00168349	21.7	24.8	uncharacterized protein LOC117686458
TRINITY_DN1332_c3_g1	0.0069305	15.5	24.8	protein BRICK1
TRINITY_DN13689_c4_g1	0.00998692	3.1	27.9	tRNA-splicing endonuclease subunit Sen2 isoform X2
TRINITY_DN13747_c1_g2	0.00636449	21.7	24.8	uncharacterized protein LOC117692043
TRINITY_DN1376_c0_g2	0.00837788	9.3	27.9	uncharacterized protein LOC117688926
TRINITY_DN13814_c0_g1	0.00517135	18.6	27.9	uncharacterized protein LOC105349102
TRINITY_DN138464_c0_g1	0.00418894	21.7	27.9	uncharacterized protein LOC117689891
TRINITY_DN141543_c0_g1	0.00193897	18.6	24.8	uncharacterized protein LOC117689363
TRINITY_DN142130_c0_g1	0.000933994	9.3	27.9	uncharacterized protein LOC117692043
TRINITY_DN142484_c0_g1	0.00746296	6.2	24.8	tetratricopeptide repeat protein 30A isoform X4
TRINITY_DN1436_c1_g1	0.00712531	15.5	27.9	retinoic acid receptor gamma isoform X2
TRINITY_DN14438_c1_g1	0.00443477	3.1	27.9	uncharacterized protein LOC117685754
TRINITY_DN14479_c0_g1	0.00835698	12.4	27.9	dehydrogenase/reductase SDR family member 12
TRINITY_DN1450_c1_g1	0.00260033	3.1	21.7	mitochondrial import inner membrane translocase subunit Tim9
TRINITY_DN14843_c2_g1	0.00379582	21.7	27.9	uncharacterized protein LOC117692043
TRINITY_DN1507_c8_g1	0.00280978	18.6	21.7	lysosomal alpha-glucosidase
TRINITY_DN1514_c1_g2	0.00356265	9.3	24.8	serine/threonine-protein kinase PAK 1 isoform X6
TRINITY_DN15398_c0_g1	0.00901687	15.5	21.7	uncharacterized protein LOC117684081
TRINITY_DN1552_c3_g1	0.00998692	9.3	27.9	heat shock protein 27
TRINITY_DN15607_c0_g1	0.00729562	21.7	24.8	RRP15-like protein
TRINITY_DN15615_c2_g1	0.00138294	9.3	27.9	E3 ubiquitin-protein ligase RNF166
TRINITY_DN156587_c0_g1	0.00115183	15.5	27.9	E3 ubiquitin-protein ligase Hakai isoform X1
TRINITY_DN1568_c1_g1	0.00785707	3.1	21.7	cysteine-rich PDZ-binding protein
TRINITY_DN15893_c0_g2	0.00753903	9.3	24.8	ATP-dependent RNA helicase DDX19A isoform X1
TRINITY_DN160750_c0_g1	0.00490585	9.3	21.7	PHD finger protein 23B isoform X2
TRINITY_DN16143_c0_g1	0.00389388	24.8	24.8	lipoyl synthase, mitochondrial
TRINITY_DN1630_c1_g1	0.00388959	9.3	27.9	nephrocystin-1 isoform X13
TRINITY_DN170008_c0_g1	0.00887626	9.3	24.8	receptor-type tyrosine-protein phosphatase mu-like
TRINITY_DN1717_c8_g2	0.00837788	9.3	27.9	uncharacterized protein LOC105332966 isoform X1
TRINITY_DN17229_c1_g1	0.0021318	12.4	21.7	death-associated inhibitor of apoptosis 2-like
TRINITY_DN172852_c0_g1	0.000676381	24.8	27.9	uncharacterized protein LOC117692043
TRINITY_DN173_c0_g1	0.00145011	6.2	27.9	uncharacterized protein LOC105318041
TRINITY_DN17421_c0_g1	0.00489079	18.6	24.8	survival motor neuron protein 1
TRINITY_DN1761_c5_g2	0.000274918	3.1	24.8	uncharacterized protein LOC105328986
TRINITY_DN17622_c3_g1	0.00636449	21.7	24.8	probable G-protein coupled receptor 158
TRINITY_DN18279_c0_g2	0.00720205	9.3	24.8	kynurenine 3-monooxygenase
TRINITY_DN18543_c0_g1	0.00695915	24.8	27.9	serine/threonine-protein kinase Nek1 isoform X10
TRINITY_DN186_c31_g1	0.000894182	6.2	21.7	uncharacterized protein LOC105345503 isoform X1
TRINITY_DN18608_c0_g1	0.00356265	6.2	24.8	neuralized-like protein 4 isoform X5
TRINITY_DN1867_c3_g2	0.00703649	18.6	27.9	CCAAT/enhancer-binding protein zeta
TRINITY_DN1869_c0_g2	0.00194478	9.3	27.9	presenilin-1
TRINITY_DN1869_c3_g1	0.00712531	9.3	27.9	uncharacterized protein LOC105337388 isoform X1
TRINITY_DN18756_c0_g1	0.00674653	15.5	21.7	inhibitor of nuclear factor kappa-B kinase subunit alpha
TRINITY_DN18784_c0_g1	0.000308901	12.4	27.9	DNA ligase 1
TRINITY_DN19069_c0_g1	0.00822202	3.1	27.9	glutamine amidotransferase-like class 1 domain-containing protein 3A, mitochondrial
TRINITY_DN1909_c1_g1	0.00837788	9.3	27.9	receptor-type tyrosine-protein phosphatase zeta-like
TRINITY_DN191_c1_g1	0.00636449	12.4	24.8	uncharacterized protein LOC105329284
TRINITY_DN19351_c0_g1	0.000649381	3.1	21.7	ras-like protein family member 12
TRINITY_DN19374_c1_g1	0.0022292	12.4	27.9	uncharacterized protein LOC117689363
TRINITY_DN1946_c1_g1	0.0087531	15.5	27.9	uncharacterized protein LOC105322247
TRINITY_DN1948_c0_g1	0.000417692	15.5	21.7	cytochrome P450 3A11 isoform X2
TRINITY_DN19610_c0_g3	0.00476609	3.1	21.7	ATP-dependent RNA helicase dbp2
TRINITY_DN1975_c1_g1	0.00978159	21.7	24.8	NKAP family protein CG6066
TRINITY_DN19882_c0_g1	0.0021318	3.1	21.7	uncharacterized protein LOC105328715 isoform X1
TRINITY_DN19895_c0_g1	0.00256295	24.8	24.8	39S ribosomal protein L44, mitochondrial
TRINITY_DN2026_c0_g1	0.00482813	9.3	21.7	complement C1q-like protein 4 isoform X1
TRINITY_DN20569_c0_g1	0.00296663	9.3	27.9	arf-GAP with dual PH domain-containing protein 1 isoform X1
TRINITY_DN20669_c4_g1	0.00721513	12.4	21.7	uncharacterized protein LOC117692043
TRINITY_DN2075_c0_g1	0.00978159	21.7	24.8	COP9 signalosome complex subunit 7b
TRINITY_DN20814_c1_g1	0.0022591	3.1	27.9	uncharacterized protein LOC105345503 isoform X1
TRINITY_DN2113_c1_g1	0.00581692	6.2	27.9	papilin-like isoform X4
TRINITY_DN212013_c0_g1	0.00862072	6.2	24.8	uncharacterized protein LOC105325293
TRINITY_DN213954_c0_g1	0.00357811	18.6	21.7	FMRF-amide neuropeptides
TRINITY_DN21737_c0_g1	0.00437064	3.1	24.8	uncharacterized protein LOC117682632
TRINITY_DN21849_c1_g1	0.0019507	24.8	24.8	uncharacterized protein LOC105346071 isoform X1
TRINITY_DN21860_c1_g1	0.00135909	3.1	24.8	uncharacterized protein LOC117682444
TRINITY_DN22024_c0_g1	0.00194694	6.2	24.8	src kinase-associated phosphoprotein 2
TRINITY_DN2205_c0_g1	0.00712531	9.3	27.9	ATP-dependent RNA helicase DEAH12, chloroplastic isoform X1
TRINITY_DN2221_c17_g1	0.0076995	6.2	24.8	MORN repeat-containing protein 4
TRINITY_DN22364_c0_g1	0.00373148	12.4	24.8	LOW QUALITY PROTEIN: ETS-related transcription factor Elf-3
TRINITY_DN2265_c0_g1	0.00106072	15.5	24.8	phosphomannomutase
TRINITY_DN2289_c0_g2	0.0022292	18.6	27.9	uncharacterized protein LOC105340758 isoform X1
TRINITY_DN23007_c0_g1	0.00489079	21.7	24.8	arrestin domain-containing protein 17
TRINITY_DN2334_c53_g1	0.00357811	15.5	21.7	uncharacterized protein LOC105322465
TRINITY_DN23863_c0_g1	0.00978159	6.2	24.8	peroxisomal membrane protein 11B
TRINITY_DN2424_c6_g1	0.00785707	12.4	21.7	cleavage stimulation factor subunit 1
TRINITY_DN242957_c0_g2	0.000955802	12.4	27.9	uncharacterized protein LOC105345503 isoform X1
TRINITY_DN24512_c0_g1	0.00247443	9.3	24.8	organic cation transporter protein
TRINITY_DN2493_c8_g1	0.00300586	6.2	21.7	E3 ubiquitin-protein ligase MARCH8 isoform X2
TRINITY_DN25008_c7_g1	0.000972388	18.6	27.9	U3 small nucleolar ribonucleoprotein protein IMP4
TRINITY_DN2511_c0_g1	0.00914717	6.2	24.8	diamine acetyltransferase 2
TRINITY_DN25224_c1_g1	0.000836291	24.8	27.9	membrane progestin receptor beta
TRINITY_DN2582_c2_g2	0.00392854	15.5	21.7	uncharacterized protein LOC117684255
TRINITY_DN25822_c0_g1	0.00548139	6.2	21.7	uncharacterized protein LOC105345549 isoform X1
TRINITY_DN25844_c1_g1	0.00122853	24.8	24.8	carboxyl-terminal PDZ ligand of neuronal nitric oxide synthase protein
TRINITY_DN2588_c1_g1	0.00300586	12.4	21.7	dnaJ homolog subfamily C member 27-A
TRINITY_DN25913_c0_g2	0.00736459	15.5	21.7	neuralized-like protein 4 isoform X5
TRINITY_DN25999_c2_g1	0.00636449	9.3	24.8	uncharacterized protein LOC117686795
TRINITY_DN2604_c2_g1	0.00978159	12.4	24.8	tubulin beta chain
TRINITY_DN2613_c1_g1	0.000183287	6.2	24.8	uncharacterized protein LOC105332256 isoform X2
TRINITY_DN26168_c2_g1	1.17e-05	15.5	27.9	uncharacterized protein LOC109619524
TRINITY_DN262_c0_g1	0.00388959	27.9	27.9	uncharacterized protein LOC117692043
TRINITY_DN270_c2_g1	0.00785707	3.1	21.7	RNA-binding protein MEX3B
TRINITY_DN271185_c0_g1	0.00998692	27.9	27.9	uncharacterized protein LOC117690173 isoform X1
TRINITY_DN2738_c0_g1	0.00714913	3.1	21.7	RWD domain-containing protein 4-like
TRINITY_DN27433_c0_g1	0.00835723	21.7	27.9	cytosolic iron-sulfur assembly component 2B
TRINITY_DN27480_c0_g1	0.00879562	9.3	27.9	tyrosine-protein kinase SRK2
TRINITY_DN27618_c0_g2	0.00334168	12.4	24.8	uncharacterized protein LOC105328986
TRINITY_DN27667_c0_g2	0.00376952	15.5	27.9	ubiquitin carboxyl-terminal hydrolase 30 isoform X3
TRINITY_DN281_c46_g1	0.00490585	9.3	21.7	ribulose-phosphate 3-epimerase
TRINITY_DN28148_c0_g1	0.00377007	21.7	21.7	cubilin isoform X1
TRINITY_DN28410_c0_g1	0.00122853	6.2	24.8	LOW QUALITY PROTEIN: uncharacterized protein LOC105338347
TRINITY_DN28435_c0_g1	0.00260033	3.1	21.7	uncharacterized protein LOC117682941
TRINITY_DN28498_c0_g1	0.00178906	6.2	21.7	uncharacterized protein LOC117687090
TRINITY_DN285_c12_g1	0.000163818	15.5	27.9	balbiani ring protein 3
TRINITY_DN2904_c6_g1	0.00296663	9.3	27.9	uncharacterized protein LOC105345503 isoform X1
TRINITY_DN3031_c2_g1	0.0096157	6.2	27.9	LOW QUALITY PROTEIN: uncharacterized protein LOC105338347
TRINITY_DN304407_c0_g1	0.00746296	21.7	24.8	kelch-like protein diablo isoform X1
TRINITY_DN3064_c0_g1	0.000124977	9.3	27.9	androgen-induced gene 1 protein isoform X1
TRINITY_DN30685_c0_g1	0.00721513	21.7	21.7	roquin-2 isoform X2
TRINITY_DN3114_c9_g2	0.00791712	6.2	27.9	zinc finger protein 665
TRINITY_DN312_c19_g1	0.00966872	3.1	27.9	protein lifeguard 1
TRINITY_DN31450_c2_g1	0.00567506	6.2	27.9	pre-mRNA 3'-end-processing factor FIP1 isoform X2
TRINITY_DN31721_c0_g1	0.00746296	21.7	24.8	transmembrane protein 47 isoform X1
TRINITY_DN31753_c0_g1	0.00194478	9.3	27.9	paternally-expressed gene 3 protein-like
TRINITY_DN31948_c0_g1	0.00968459	12.4	21.7	uncharacterized protein LOC105323716 isoform X2
TRINITY_DN3213_c5_g1	0.00159253	12.4	21.7	uncharacterized protein LOC105327994
TRINITY_DN3221_c0_g1	0.00280978	9.3	21.7	uncharacterized protein LOC105331633
TRINITY_DN3241_c1_g1	0.00145011	9.3	27.9	uncharacterized protein LOC117686791
TRINITY_DN33330_c0_g1	0.00966872	9.3	27.9	heparanase
TRINITY_DN336981_c0_g1	0.000299423	9.3	27.9	uncharacterized protein LOC105345503 isoform X1
TRINITY_DN3370_c5_g1	0.000530362	12.4	24.8	uncharacterized protein LOC117684540 isoform X2
TRINITY_DN3372_c0_g1	0.00369425	3.1	24.8	putative helicase MOV-10 isoform X3
TRINITY_DN3415_c9_g1	0.00548627	12.4	27.9	LOW QUALITY PROTEIN: sodium- and chloride-dependent glycine transporter 2
TRINITY_DN34588_c0_g1	9.03e-05	21.7	21.7	cell surface hyaluronidase
TRINITY_DN3536_c10_g1	0.000551652	18.6	24.8	zinc finger protein 665
TRINITY_DN35769_c1_g2	0.00418894	6.2	27.9	tripartite motif-containing protein 2-like
TRINITY_DN35808_c0_g1	0.00712531	9.3	27.9	nucleoporin NDC1
TRINITY_DN35811_c0_g1	0.00362952	18.6	24.8	tripartite motif-containing protein 45
TRINITY_DN3589_c3_g1	0.00665795	6.2	27.9	uncharacterized protein LOC105317097 isoform X1
TRINITY_DN35980_c1_g1	0.00104427	3.1	21.7	3-ketodihydrosphingosine reductase-like precursor
TRINITY_DN3609_c14_g1	0.00636449	21.7	24.8	leucine-rich repeat flightless-interacting protein 2-like
TRINITY_DN36749_c4_g2	0.00389388	24.8	24.8	uncharacterized protein LOC117686120
TRINITY_DN3679_c0_g1	0.00369425	15.5	24.8	probable peptide chain release factor C12orf65 homolog, mitochondrial isoform X2
TRINITY_DN3707_c9_g1	0.00511502	6.2	24.8	shootin-1 isoform X4
TRINITY_DN37129_c0_g1	0.00851933	3.1	21.7	extensin-1-like
TRINITY_DN37139_c0_g1	0.00746296	24.8	24.8	phosphonoacetaldehyde hydrolase-like
TRINITY_DN372_c12_g1	0.00712531	15.5	27.9	VPS10 domain-containing receptor SorCS1-like
TRINITY_DN38881_c1_g1	0.000648259	12.4	24.8	tyrosine 3-monooxygenase
TRINITY_DN3908_c14_g1	0.000614265	21.7	24.8	bromodomain-containing protein 8
TRINITY_DN39353_c1_g1	0.0071436	18.6	21.7	protein fuzzy homolog isoform X1
TRINITY_DN3981_c16_g1	0.00334168	12.4	24.8	deleted in malignant brain tumors 1 protein isoform X2
TRINITY_DN40046_c1_g1	0.00746296	9.3	24.8	uncharacterized protein LOC117684255
TRINITY_DN40237_c0_g1	0.000514309	9.3	27.9	uncharacterized protein LOC117685754
TRINITY_DN4027_c1_g1	0.00721513	21.7	21.7	rho GTPase-activating protein 26 isoform X4
TRINITY_DN4052_c2_g1	0.00837788	18.6	27.9	serine/threonine-protein phosphatase 2A catalytic subunit beta isoform
TRINITY_DN4068_c0_g1	0.00389129	18.6	27.9	uncharacterized protein LOC105332903
TRINITY_DN40782_c0_g2	0.00145688	24.8	27.9	sushi domain-containing protein 2
TRINITY_DN42049_c3_g1	0.00443477	3.1	27.9	uncharacterized protein LOC105332608 isoform X1
TRINITY_DN4316_c0_g1	0.00785707	21.7	21.7	ribonuclease kappa
TRINITY_DN43292_c2_g1	0.00290846	21.7	24.8	uncharacterized RING finger protein ECU07_0330
TRINITY_DN4341_c0_g1	0.0071436	12.4	21.7	multiple epidermal growth factor-like domains protein 6 isoform X1
TRINITY_DN4368_c0_g1	0.00360675	21.7	24.8	DBH-like monooxygenase protein 1
TRINITY_DN4376_c1_g1	0.00347958	24.8	27.9	elastase-1
TRINITY_DN4415_c5_g1	0.00260033	15.5	21.7	uncharacterized protein LOC105327008 isoform X2
TRINITY_DN44523_c13_g1	0.00014648	12.4	27.9	protein canopy homolog 3
TRINITY_DN4545_c0_g1	0.00379582	18.6	27.9	probable splicing factor, arginine/serine-rich 7 isoform X13
TRINITY_DN45739_c0_g1	0.000370627	12.4	24.8	receptor-type tyrosine-protein phosphatase alpha-like
TRINITY_DN460_c25_g1	0.00743351	9.3	27.9	dual specificity protein phosphatase 14 isoform X2
TRINITY_DN47823_c1_g1	0.00230366	3.1	24.8	uncharacterized protein LOC117692043
TRINITY_DN4790_c50_g1	0.00548139	6.2	21.7	uncharacterized protein LOC109617665 isoform X1
TRINITY_DN48041_c0_g1	0.00978159	12.4	24.8	receptor-type tyrosine-protein phosphatase S-like
TRINITY_DN48325_c0_g1	0.00601125	15.5	27.9	V-type proton ATPase subunit H isoform X3
TRINITY_DN4903_c0_g1	0.00785707	3.1	21.7	mitogen-activated protein kinase kinase kinase 7 isoform X2
TRINITY_DN49988_c2_g1	0.00241406	3.1	21.7	uncharacterized protein LOC105346071 isoform X3
TRINITY_DN50040_c0_g4	0.00583693	3.1	21.7	uncharacterized protein LOC105332966 isoform X1
TRINITY_DN50101_c0_g1	0.00296663	15.5	27.9	regulator of MON1-CCZ1 complex
TRINITY_DN50395_c0_g4	0.00153933	3.1	21.7	cartilage matrix protein
TRINITY_DN51866_c1_g1	0.00417191	3.1	21.7	ubiquitin-conjugating enzyme E2 E1
TRINITY_DN521_c6_g1	0.00763941	27.9	27.9	RNA-binding protein 45 isoform X2
TRINITY_DN523_c2_g1	0.00263024	15.5	24.8	uncharacterized protein LOC105347332 isoform X3
TRINITY_DN5241_c0_g1	0.0021318	21.7	21.7	zinc finger protein 862-like
TRINITY_DN52541_c14_g1	0.00837788	9.3	27.9	uncharacterized protein LOC117689378
TRINITY_DN52573_c0_g1	1.34e-05	6.2	21.7	GTPase IMAP family member 9-like
TRINITY_DN5363_c1_g1	0.00260033	18.6	21.7	acid sphingomyelinase-like phosphodiesterase 3b
TRINITY_DN53723_c0_g1	0.00296663	6.2	27.9	uncharacterized protein LOC105331900 isoform X1
TRINITY_DN5442_c0_g1	0.000812445	6.2	21.7	zinc finger protein 665
TRINITY_DN54939_c0_g1	0.000227588	9.3	27.9	uncharacterized protein LOC105323021 isoform X2
TRINITY_DN55024_c1_g1	0.00138294	21.7	27.9	craniofacial development protein 2-like
TRINITY_DN5551_c1_g1	0.00194694	24.8	24.8	poly [ADP-ribose] polymerase tankyrase-1 isoform X2
TRINITY_DN5673_c5_g1	0.00746296	6.2	24.8	DNA polymerase delta subunit 3 isoform X3
TRINITY_DN56932_c0_g1	0.00978159	24.8	24.8	uncharacterized protein LOC105329293
TRINITY_DN57745_c0_g1	0.00497071	9.3	21.7	serine/threonine-protein kinase RIO3 isoform X1
TRINITY_DN57822_c0_g1	0.00344572	18.6	27.9	baculoviral IAP repeat-containing protein 7-like
TRINITY_DN5786_c0_g1	0.00490585	9.3	21.7	uncharacterized protein LOC105334520
TRINITY_DN5832_c0_g1	0.00763941	6.2	27.9	phosphatidylinositol 4-kinase beta
TRINITY_DN59833_c0_g1	0.000216359	3.1	21.7	glycerophosphodiester phosphodiesterase domain-containing protein 5
TRINITY_DN6005_c0_g1	0.000380538	6.2	27.9	GDP-Man:Man(3)GlcNAc(2)-PP-Dol alpha-1,2-mannosyltransferase
TRINITY_DN6037_c0_g3	0.00497071	9.3	21.7	uncharacterized protein LOC109617665 isoform X1
TRINITY_DN6066_c1_g1	0.00693079	24.8	24.8	tyrosine-protein phosphatase non-receptor type 23 isoform X1
TRINITY_DN6072_c0_g1	0.00636449	9.3	24.8	AUGMIN subunit 5
TRINITY_DN60801_c0_g2	0.00712531	21.7	27.9	class E basic helix-loop-helix protein 40
TRINITY_DN61220_c0_g1	0.00256295	12.4	24.8	claudin-7-B
TRINITY_DN61427_c0_g1	0.00443477	9.3	27.9	receptor-type tyrosine-protein phosphatase U-like
TRINITY_DN61814_c0_g1	0.000824811	18.6	24.8	zinc finger protein 665
TRINITY_DN62486_c1_g1	0.00548139	21.7	21.7	LOW QUALITY PROTEIN: eIF-2-alpha kinase GCN2-like
TRINITY_DN62545_c0_g1	0.00894029	3.1	21.7	hsp70-binding protein 1 isoform X1
TRINITY_DN6301_c0_g1	0.00960273	21.7	24.8	ribosomal protein S6 kinase alpha-5
TRINITY_DN6386_c0_g1	0.000954616	9.3	27.9	tyrosine-protein kinase SRK2
TRINITY_DN6424_c0_g1	0.00968459	12.4	21.7	ras-related protein Rab-1A
TRINITY_DN64293_c1_g1	0.000913346	18.6	21.7	uncharacterized protein LOC117688689
TRINITY_DN6432_c0_g2	0.00710101	18.6	24.8	NAD-dependent protein deacetylase sirtuin-6-like
TRINITY_DN64375_c1_g1	0.000722295	3.1	24.8	uncharacterized protein LOC117681256
TRINITY_DN65086_c0_g1	0.00418894	9.3	27.9	receptor-type tyrosine-protein phosphatase epsilon-like
TRINITY_DN6564_c6_g1	0.0011033	9.3	27.9	alpha-1,3-mannosyl-glycoprotein 4-beta-N-acetylglucosaminyltransferase A
TRINITY_DN65744_c1_g1	0.00230366	3.1	24.8	neuralized-like protein 4 isoform X5
TRINITY_DN6760_c1_g1	0.00901687	21.7	24.8	spermatogenesis-associated protein 6-like
TRINITY_DN68229_c1_g1	0.00193897	9.3	27.9	alpha/beta hydrolase domain-containing protein 17B
TRINITY_DN68270_c0_g1	0.00703649	6.2	24.8	GTPase IMAP family member 4-like isoform X2
TRINITY_DN68274_c0_g1	0.000894182	6.2	21.7	uncharacterized protein LOC105333697 isoform X3
TRINITY_DN68659_c0_g1	0.00230366	12.4	24.8	uncharacterized protein LOC117682219
TRINITY_DN6955_c0_g1	0.00296663	9.3	27.9	1-phosphatidylinositol 4,5-bisphosphate phosphodiesterase gamma-1 isoform X6
TRINITY_DN6974_c3_g1	0.00178133	9.3	27.9	uncharacterized protein LOC117681673
TRINITY_DN71194_c0_g1	0.000614265	15.5	24.8	neuralized-like protein 4 isoform X5
TRINITY_DN718_c0_g1	0.00418894	6.2	24.8	opioid growth factor receptor-like protein 1
TRINITY_DN7253_c0_g1	0.00968459	21.7	21.7	COMM domain-containing protein 10
TRINITY_DN72984_c2_g1	0.00835698	3.1	27.9	uncharacterized protein LOC105322465
TRINITY_DN7329_c0_g3	0.0019507	9.3	24.8	uncharacterized protein LOC117685425
TRINITY_DN739_c1_g3	0.00998692	18.6	27.9	BAG family molecular chaperone regulator 3
TRINITY_DN7518_c8_g1	0.00104427	3.1	21.7	ubiquitin-protein ligase E3A
TRINITY_DN759_c0_g2	0.000725053	3.1	27.9	cell death abnormality protein 1-like
TRINITY_DN76515_c0_g1	0.000559951	12.4	24.8	solute carrier family 35 member F6
TRINITY_DN7689_c12_g1	0.00122853	21.7	24.8	membrane magnesium transporter 1
TRINITY_DN7846_c0_g2	0.00581692	12.4	27.9	nuclear pore complex protein Nup50 isoform X2
TRINITY_DN80_c0_g1	0.00194694	18.6	27.9	charged multivesicular body protein 1b
TRINITY_DN80243_c0_g1	0.000446917	6.2	27.9	WW domain-containing oxidoreductase isoform X2
TRINITY_DN8069_c2_g1	0.000936787	3.1	24.8	splicing factor 3A subunit 3-like
TRINITY_DN81945_c0_g1	0.00189791	9.3	27.9	kelch-like protein 24
TRINITY_DN8207_c0_g1	0.000621687	12.4	27.9	2'-5'-oligoadenylate synthase 1-like isoform X2
TRINITY_DN8254_c0_g1	0.00837788	6.2	27.9	uncharacterized protein LOC117686363
TRINITY_DN8332_c0_g1	0.00210361	15.5	27.9	uncharacterized protein LOC117692043
TRINITY_DN8332_c0_g2	0.000124977	3.1	27.9	uncharacterized protein LOC117692043
TRINITY_DN84429_c0_g1	0.00557132	3.1	27.9	uncharacterized protein LOC105325293
TRINITY_DN84452_c0_g1	0.000676381	3.1	27.9	uncharacterized protein LOC105317732
TRINITY_DN850_c27_g1	0.00159253	12.4	21.7	uncharacterized protein LOC105348209 isoform X2
TRINITY_DN8523_c7_g2	0.00437064	9.3	24.8	uncharacterized protein LOC105347009
TRINITY_DN85306_c0_g1	0.00998692	12.4	27.9	tripartite motif-containing protein 2 isoform X4
TRINITY_DN85414_c0_g1	0.00447014	3.1	21.7	uncharacterized protein LOC105325506
TRINITY_DN8722_c2_g1	0.0022591	18.6	27.9	proteasomal ubiquitin receptor ADRM1-B
TRINITY_DN87767_c3_g1	0.00145011	18.6	27.9	uncharacterized protein LOC117692043
TRINITY_DN88280_c0_g1	0.00443477	21.7	27.9	uncharacterized protein LOC117684255
TRINITY_DN8994_c0_g1	0.000810284	6.2	24.8	solute carrier family 28 member 3
TRINITY_DN9_c14_g1	0.00432939	18.6	24.8	furin-like protease kpc-1 isoform X1
TRINITY_DN9_c36_g1	0.00689144	6.2	24.8	tripartite motif-containing protein 45-like
TRINITY_DN91485_c2_g1	0.00245292	21.7	21.7	uncharacterized protein LOC117689891
TRINITY_DN9211_c7_g1	0.0022292	9.3	27.9	breast cancer metastasis-suppressor 1-like protein isoform X2
TRINITY_DN92970_c1_g1	0.00712531	21.7	27.9	uncharacterized protein LOC117687090
TRINITY_DN92970_c2_g1	0.00581692	24.8	27.9	uncharacterized protein LOC117687090
TRINITY_DN9305_c0_g1	0.00256295	12.4	24.8	receptor-type tyrosine-protein phosphatase epsilon
TRINITY_DN934_c1_g1	0.00290846	9.3	27.9	sterol regulatory element-binding protein 1
TRINITY_DN9417_c0_g3	0.00763941	3.1	27.9	POU domain, class 3
TRINITY_DN9430_c4_g1	0.00743351	9.3	27.9	FGFR1 oncogene partner 2 homolog
TRINITY_DN94505_c0_g1	0.00978159	18.6	24.8	SAP30-binding protein isoform X2
TRINITY_DN95570_c4_g1	0.000160098	12.4	24.8	uncharacterized protein LOC105335618 isoform X2
TRINITY_DN9636_c1_g1	0.00961157	18.6	24.8	E3 ubiquitin-protein ligase RNF103
TRINITY_DN9803_c0_g1	0.00689144	24.8	24.8	uncharacterized protein LOC117681256
TRINITY_DN9831_c0_g1	0.00601125	9.3	27.9	ETS homologous factor isoform X1
TRINITY_DN9841_c0_g1	0.00978159	9.3	24.8	uncharacterized protein LOC117692043
TRINITY_DN9859_c1_g3	0.00966872	15.5	24.8	NFX1-type zinc finger-containing protein 1

## Sheet: Tidal_treatment_circatidal
ID	p-value	phase	period	name
TRINITY_DN10_c2_g1	0.00507538	6.2	9.3	TNF receptor-associated factor 3 isoform X1
TRINITY_DN100171_c0_g1	0.000385141	12.4	12.4	craniofacial development protein 2-like
TRINITY_DN100230_c0_g1	0.00779197	12.4	12.4	uncharacterized oxidoreductase YjmC-like
TRINITY_DN10252_c0_g2	0.00894151	6.2	15.5	LOW QUALITY PROTEIN: nucleoside diphosphate kinase A
TRINITY_DN103051_c0_g1	0.00507538	9.3	9.3	uncharacterized protein LOC117682668
TRINITY_DN10387_c0_g1	1.02e-05	6.2	15.5	S-adenosylmethionine synthase
TRINITY_DN105347_c1_g1	0.000865731	9.3	15.5	probable flavin-containing monoamine oxidase A
TRINITY_DN107304_c0_g1	0.00410085	6.2	15.5	adenosine deaminase domain-containing protein 1
TRINITY_DN1078_c2_g1	0.000140608	3.1	15.5	RNA 3'-terminal phosphate cyclase-like protein
TRINITY_DN1081_c7_g1	0.00587247	6.2	15.5	ribosomal RNA small subunit methyltransferase NEP1
TRINITY_DN10839_c0_g1	0.00864981	9.3	15.5	transmembrane protein 53
TRINITY_DN10851_c1_g1	0.00263591	9.3	12.4	uncharacterized protein LOC105333327
TRINITY_DN108875_c0_g1	0.00536122	3.1	15.5	uncharacterized protein LOC105320280 isoform X2
TRINITY_DN10917_c2_g2	0.00148886	3.1	12.4	uncharacterized protein LOC117681628
TRINITY_DN10931_c1_g1	0.00340293	6.2	15.5	serine/threonine-protein kinase Chk2
TRINITY_DN1095_c13_g1	0.00410085	6.2	15.5	thioredoxin reductase 1, cytoplasmic
TRINITY_DN1102_c0_g1	0.00194597	3.1	12.4	methylmalonyl-CoA epimerase, mitochondrial
TRINITY_DN110226_c0_g1	0.00340293	15.5	15.5	cytoplasmic FMR1-interacting protein isoform X2
TRINITY_DN11094_c0_g1	0.00309237	6.2	9.3	uncharacterized protein LOC105326212 isoform X1
TRINITY_DN11123_c0_g1	0.00183556	6.2	9.3	protein Fer3
TRINITY_DN1124_c0_g1	0.00864981	9.3	15.5	uncharacterized protein LOC117692043
TRINITY_DN1124_c20_g1	0.00317959	6.2	15.5	uncharacterized protein LOC105317097 isoform X1
TRINITY_DN1124_c4_g1	0.00325869	3.1	15.5	ciliogenesis and planar polarity effector 1 isoform X2
TRINITY_DN112707_c0_g1	0.00340293	9.3	15.5	uncharacterized protein LOC105334632
TRINITY_DN11278_c0_g1	0.00262127	15.5	15.5	methionine-R-sulfoxide reductase B1-like
TRINITY_DN114092_c0_g1	6.7e-05	6.2	15.5	E3 ubiquitin-protein ligase RBX1
TRINITY_DN11449_c0_g1	0.00163881	6.2	15.5	F-actin-capping protein subunit alpha-1 isoform X2
TRINITY_DN11632_c0_g3	0.000441726	3.1	15.5	transmembrane protein 106B isoform X2
TRINITY_DN1166_c1_g1	0.00262127	15.5	15.5	neuronal acetylcholine receptor subunit beta-3 isoform X1
TRINITY_DN117_c0_g2	0.00540116	12.4	15.5	leucine-rich repeat and death domain-containing protein 1
TRINITY_DN117542_c0_g1	0.00325869	15.5	15.5	uncharacterized protein K02A2.6-like
TRINITY_DN11761_c10_g1	0.000215955	9.3	15.5	retinol dehydrogenase 13
TRINITY_DN11792_c0_g1	0.00813686	9.3	9.3	LOW QUALITY PROTEIN: uncharacterized protein LOC105338347
TRINITY_DN118464_c6_g1	0.00984836	6.2	15.5	PHD finger protein 10 isoform X1
TRINITY_DN119126_c0_g1	0.00984836	9.3	15.5	4-trimethylaminobutyraldehyde dehydrogenase isoform X1
TRINITY_DN119627_c3_g1	0.00148886	9.3	12.4	uncharacterized protein LOC117692043
TRINITY_DN12033_c1_g1	0.00984836	6.2	15.5	LOW QUALITY PROTEIN: paired box protein Pax-8
TRINITY_DN12119_c0_g1	0.00263591	9.3	12.4	Golgi pH regulator isoform X4
TRINITY_DN12145_c4_g1	0.00117369	3.1	12.4	BLOC-1-related complex subunit 8 isoform X3
TRINITY_DN1216_c12_g1	0.000442711	9.3	15.5	threonine--tRNA ligase 1, cytoplasmic isoform X1
TRINITY_DN12229_c1_g2	0.00375539	6.2	12.4	LOW QUALITY PROTEIN: cytosolic non-specific dipeptidase
TRINITY_DN122722_c0_g1	0.00894151	3.1	15.5	cilia- and flagella-associated protein 91 isoform X2
TRINITY_DN12433_c0_g1	0.00756029	9.3	12.4	alpha-taxilin isoform X2
TRINITY_DN12475_c2_g1	0.00340293	6.2	15.5	COMM domain-containing protein 3-like
TRINITY_DN1249_c32_g1	0.00048831	6.2	12.4	uncharacterized protein LOC105345503 isoform X1
TRINITY_DN12503_c0_g1	0.0016233	9.3	15.5	aspartate--tRNA ligase, cytoplasmic isoform X1
TRINITY_DN12516_c0_g1	0.00317959	12.4	15.5	UPF0394 inner membrane protein YeeE
TRINITY_DN12625_c8_g1	0.00778163	6.2	12.4	nuclear inhibitor of protein phosphatase 1
TRINITY_DN1265_c1_g2	0.00894151	12.4	15.5	protein lifeguard 3
TRINITY_DN1266_c1_g1	0.00813686	9.3	9.3	uncharacterized protein LOC117681673
TRINITY_DN12757_c1_g1	0.00182055	6.2	15.5	snRNA-activating protein complex subunit 3
TRINITY_DN12761_c0_g1	0.00984836	6.2	15.5	carnosine synthase 1
TRINITY_DN1298_c14_g1	0.00864981	9.3	15.5	uncharacterized protein LOC117684255
TRINITY_DN12999_c2_g1	0.00587247	9.3	15.5	CDK-activating kinase assembly factor MAT1
TRINITY_DN13009_c0_g1	0.00191174	15.5	15.5	zinc finger protein 665
TRINITY_DN131590_c0_g1	0.00984836	6.2	15.5	uncharacterized protein LOC117686323 isoform X2
TRINITY_DN131905_c0_g1	0.000592797	3.1	9.3	uncharacterized protein LOC105328986
TRINITY_DN1320_c0_g1	0.00183556	6.2	9.3	GTPase IMAP family member 4-like
TRINITY_DN13276_c0_g1	0.00340293	6.2	15.5	SCL-interrupting locus protein homolog
TRINITY_DN1363_c4_g1	0.00894151	3.1	15.5	soluble scavenger receptor cysteine-rich domain-containing protein SSC5D isoform X2
TRINITY_DN13964_c1_g1	0.00492418	9.3	15.5	enhancer of filamentation 1 isoform X1
TRINITY_DN140376_c0_g1	0.00410085	3.1	15.5	BUD13 homolog isoform X2
TRINITY_DN140387_c0_g1	0.00103828	9.3	15.5	uncharacterized protein LOC117681374 isoform X1
TRINITY_DN1406_c0_g1	0.0016233	9.3	15.5	cell adhesion molecule 3-like isoform X2
TRINITY_DN14199_c13_g1	0.00779197	12.4	12.4	uncharacterized protein DDB_G0273453/DDB_G0273565-like
TRINITY_DN142_c11_g1	0.00340293	9.3	15.5	fatty-acid amide hydrolase 2-A-like isoform X2
TRINITY_DN14320_c0_g1	0.00509083	9.3	15.5	tripartite motif-containing protein 45-like
TRINITY_DN143538_c0_g1	0.00587247	6.2	15.5	uncharacterized protein LOC117684911 isoform X1
TRINITY_DN14455_c5_g1	0.00894151	6.2	15.5	E3 ubiquitin-protein ligase Bre1 isoform X2
TRINITY_DN14728_c0_g1	0.00163881	6.2	15.5	HMG box-containing protein 1 isoform X1
TRINITY_DN1512_c0_g2	0.00984836	9.3	15.5	protein phosphatase 1K, mitochondrial
TRINITY_DN15208_c0_g2	0.00270058	6.2	15.5	39S ribosomal protein L38, mitochondrial
TRINITY_DN1528_c0_g1	0.00984836	6.2	15.5	protein SET
TRINITY_DN15331_c0_g1	0.00191174	9.3	15.5	mucin-5AC-like
TRINITY_DN1552_c2_g1	0.00587247	6.2	15.5	uncharacterized protein LOC105317732
TRINITY_DN1552_c4_g1	0.00317959	6.2	15.5	adenosine kinase 1 isoform X2
TRINITY_DN15601_c0_g1	0.00587247	6.2	15.5	conserved oligomeric Golgi complex subunit 6 isoform X2
TRINITY_DN15642_c1_g1	0.00262127	6.2	15.5	tight junction-associated protein 1
TRINITY_DN15813_c1_g1	0.00984836	3.1	15.5	uncharacterized protein LOC105345503 isoform X1
TRINITY_DN15864_c0_g1	0.00984836	15.5	15.5	uncharacterized protein LOC105349056
TRINITY_DN1615_c4_g1	0.00780564	3.1	15.5	uncharacterized protein LOC105322232 isoform X6
TRINITY_DN163879_c0_g1	0.00628526	9.3	15.5	endoplasmic reticulum resident protein 44
TRINITY_DN164398_c0_g1	0.00340293	6.2	15.5	very-long-chain (3R)-3-hydroxyacyl-CoA dehydratase 2
TRINITY_DN16589_c0_g2	0.000215955	9.3	15.5	protein DDI1 homolog 2
TRINITY_DN1662_c4_g1	0.00447076	9.3	15.5	uncharacterized protein LOC117692043
TRINITY_DN16630_c0_g1	0.00894151	3.1	15.5	aminomethyltransferase, mitochondrial
TRINITY_DN167077_c0_g1	0.00340293	15.5	15.5	succinate dehydrogenase assembly factor 4, mitochondrial
TRINITY_DN16951_c1_g1	0.00148886	9.3	12.4	uncharacterized protein LOC105318180 isoform X1
TRINITY_DN1721_c15_g1	0.000865731	9.3	15.5	tyrosine--tRNA ligase, cytoplasmic-like
TRINITY_DN17224_c1_g1	0.00105981	6.2	9.3	GTPase IMAP family member 7-like
TRINITY_DN1746_c0_g3	0.00984836	6.2	15.5	uncharacterized protein LOC117688860
TRINITY_DN17460_c0_g1	0.00191174	6.2	15.5	leucine-rich repeat-containing protein 47
TRINITY_DN1754_c1_g1	0.00628526	6.2	15.5	calmodulin-A
TRINITY_DN17665_c0_g1	0.000592797	9.3	9.3	uncharacterized protein LOC105329483 precursor
TRINITY_DN17744_c0_g1	0.00984836	6.2	15.5	phosphonopyruvate decarboxylase isoform X3
TRINITY_DN177547_c2_g1	0.00340293	9.3	15.5	uncharacterized protein LOC117685077
TRINITY_DN1779_c0_g2	0.00191174	6.2	15.5	transmembrane protein 209
TRINITY_DN1795_c20_g1	0.00804183	9.3	15.5	tetratricopeptide repeat protein 38
TRINITY_DN18033_c1_g1	0.00183556	9.3	9.3	uncharacterized protein LOC117684225
TRINITY_DN1804_c0_g1	0.00945157	3.1	15.5	probable 18S rRNA (guanine-N(7))-methyltransferase
TRINITY_DN18173_c0_g1	0.00259865	12.4	12.4	bifunctional glutamate/proline--tRNA ligase isoform X1
TRINITY_DN182605_c0_g1	0.00317959	12.4	15.5	rho-associated protein kinase 1 isoform X1
TRINITY_DN18339_c0_g2	0.000543373	6.2	15.5	transmembrane protein 74B-like
TRINITY_DN1839_c15_g1	0.00340293	6.2	15.5	oxysterol-binding protein-related protein 9 isoform X12
TRINITY_DN18398_c17_g1	0.00054392	12.4	15.5	uncharacterized protein LOC109620385
TRINITY_DN18570_c1_g1	0.00778163	6.2	12.4	N-acetylgalactosamine-6-sulfatase
TRINITY_DN1859_c0_g1	0.00340293	9.3	15.5	laccase-3 isoform X2
TRINITY_DN18630_c0_g1	0.00191174	9.3	15.5	mannose-1-phosphate guanyltransferase beta
TRINITY_DN1939_c0_g2	0.00340293	6.2	15.5	rho GTPase-activating protein 17 isoform X10
TRINITY_DN1953_c0_g1	0.00984836	9.3	15.5	uncharacterized protein LOC105332920
TRINITY_DN19687_c0_g1	3.74e-06	6.2	15.5	LOW QUALITY PROTEIN: ribonuclease P protein subunit p29
TRINITY_DN1969_c0_g1	0.00191174	6.2	15.5	IQ calmodulin-binding motif-containing protein 1
TRINITY_DN2_c175_g1	0.00125603	9.3	15.5	BTB and MATH domain-containing protein 38
TRINITY_DN20158_c1_g1	0.00804183	9.3	15.5	probable aminopeptidase NPEPL1
TRINITY_DN20290_c0_g1	0.00628526	6.2	15.5	CD151 antigen
TRINITY_DN2037_c16_g1	0.00698123	9.3	15.5	neurocalcin
TRINITY_DN20505_c0_g1	0.00432491	15.5	15.5	40S ribosomal protein S24 isoform X2
TRINITY_DN20843_c1_g1	0.00191174	6.2	15.5	serine/threonine-protein phosphatase 4 regulatory subunit 2-A isoform X1
TRINITY_DN20846_c0_g1	0.00587247	6.2	15.5	alcohol dehydrogenase [acceptor]-like
TRINITY_DN2129_c5_g1	0.00813686	6.2	9.3	ubiquitin thioesterase zranb1-B
TRINITY_DN215_c1_g1	0.00804183	6.2	15.5	solute carrier family 35 member B1
TRINITY_DN21767_c0_g1	0.000543373	9.3	15.5	major facilitator superfamily domain-containing protein 10-like
TRINITY_DN22086_c0_g1	0.0045265	9.3	12.4	neuralized-like protein 4 isoform X5
TRINITY_DN2217_c46_g1	0.00587247	6.2	15.5	universal stress protein in QAH/OAS sulfhydrylase 3'region
TRINITY_DN2233_c14_g1	0.0029311	9.3	15.5	methionine--tRNA ligase, cytoplasmic isoform X2
TRINITY_DN22407_c0_g1	0.00509083	3.1	15.5	prefoldin subunit 5-like
TRINITY_DN22412_c0_g1	0.000272881	15.5	15.5	glutathione S-transferase C-terminal domain-containing protein
TRINITY_DN22638_c0_g1	0.00779197	6.2	12.4	FUN14 domain-containing protein 1 isoform X2
TRINITY_DN2280_c2_g2	0.00984836	6.2	15.5	nucleoside diphosphate kinase 6-like
TRINITY_DN229890_c0_g1	0.00587247	6.2	15.5	von Willebrand factor D and EGF domain-containing protein-like
TRINITY_DN23042_c0_g1	4.34e-05	9.3	15.5	DNA polymerase delta subunit 4
TRINITY_DN23120_c0_g1	0.00984836	6.2	15.5	neuralized-like protein 4 isoform X1
TRINITY_DN23133_c0_g2	8.57e-05	12.4	12.4	ADP-ribosylation factor 2
TRINITY_DN23307_c1_g2	0.00945157	3.1	15.5	uncharacterized protein LOC105331660 isoform X2
TRINITY_DN23536_c1_g1	0.00054392	6.2	15.5	uncharacterized protein LOC105329685
TRINITY_DN23672_c7_g1	0.00263591	9.3	12.4	multiple epidermal growth factor-like domains protein 6 isoform X3
TRINITY_DN2373_c14_g1	0.00340293	9.3	15.5	connector enhancer of kinase suppressor of ras 2 isoform X6
TRINITY_DN23877_c0_g1	0.00191174	9.3	15.5	uncharacterized protein LOC105338481
TRINITY_DN239_c0_g1	0.00447076	6.2	15.5	selenoprotein M-like
TRINITY_DN24001_c0_g1	0.00309237	9.3	9.3	uncharacterized protein LOC117688434
TRINITY_DN24204_c1_g1	0.000543373	15.5	15.5	uncharacterized protein LOC117683125
TRINITY_DN24242_c0_g1	0.00894151	6.2	15.5	dolichyl-diphosphooligosaccharide--protein glycosyltransferase subunit 1
TRINITY_DN24319_c0_g1	0.00945157	9.3	15.5	protein SMIM7 homolog
TRINITY_DN2460_c3_g1	0.00894151	3.1	15.5	LOW QUALITY PROTEIN: thrombospondin type-1 domain-containing protein 4
TRINITY_DN24628_c0_g1	0.000220614	3.1	12.4	phosphatidylinositol N-acetylglucosaminyltransferase subunit Q-like
TRINITY_DN24665_c0_g1	0.00183556	3.1	9.3	post-GPI attachment to proteins factor 6-like isoform X2
TRINITY_DN249001_c0_g1	0.00191174	3.1	15.5	uncharacterized protein LOC117692043
TRINITY_DN25034_c0_g1	0.00864981	9.3	15.5	heme-binding protein 2 isoform X2
TRINITY_DN2514_c0_g2	0.00191174	9.3	15.5	unconventional myosin-XV isoform X10
TRINITY_DN2525_c0_g1	0.00984836	3.1	15.5	periodic tryptophan protein 1 homolog
TRINITY_DN2571_c10_g1	0.00894151	6.2	15.5	leucine-rich repeat-containing protein 59
TRINITY_DN258_c26_g1	0.00894151	6.2	15.5	uncharacterized protein LOC117682941
TRINITY_DN25914_c0_g1	0.00780564	6.2	15.5	kinesin-like protein KIF16B isoform X1
TRINITY_DN25977_c2_g1	0.00103828	6.2	15.5	stomatin-like protein 2, mitochondrial
TRINITY_DN2619_c0_g1	0.00255723	9.3	15.5	protein henna isoform X2
TRINITY_DN2651_c3_g1	0.00587247	6.2	15.5	T-complex protein 1 subunit zeta
TRINITY_DN26954_c0_g1	0.00103828	6.2	15.5	uncharacterized protein LOC105329386
TRINITY_DN2698_c11_g1	0.00013088	9.3	15.5	grpE protein homolog 1, mitochondrial isoform X2
TRINITY_DN2712_c0_g1	0.00587247	6.2	15.5	uncharacterized protein LOC105322112
TRINITY_DN27394_c0_g1	0.00984836	15.5	15.5	heat shock protein 68-like
TRINITY_DN27675_c1_g1	0.00644466	6.2	12.4	protein toll
TRINITY_DN27771_c0_g1	0.00340293	6.2	15.5	eukaryotic translation initiation factor 3 subunit D-like
TRINITY_DN27775_c1_g1	0.00511447	9.3	15.5	cGMP-dependent protein kinase 1
TRINITY_DN28052_c0_g1	0.00780564	15.5	15.5	uncharacterized protein K02A2.6-like
TRINITY_DN2825_c0_g1	0.00984836	6.2	15.5	uncharacterized protein LOC105335884
TRINITY_DN2839_c0_g3	0.00587247	6.2	15.5	EKC/KEOPS complex subunit TP53RK
TRINITY_DN2875_c0_g1	0.00054392	12.4	15.5	uncharacterized protein LOC117684080 isoform X2
TRINITY_DN28759_c0_g1	0.00894151	12.4	15.5	uncharacterized protein LOC105344747 isoform X2
TRINITY_DN28775_c1_g1	0.00101155	6.2	15.5	protein MFI-like isoform X2
TRINITY_DN28903_c0_g1	0.000543373	6.2	15.5	di-N-acetylchitobiase isoform X2
TRINITY_DN2899_c1_g1	0.00500693	12.4	12.4	transmembrane protein 245 isoform X3
TRINITY_DN29026_c0_g1	0.00317959	6.2	15.5	adenine DNA glycosylase
TRINITY_DN2915_c2_g1	0.00340293	3.1	15.5	O-methyltransferase MdmC-like
TRINITY_DN2924_c4_g1	0.00997253	9.3	15.5	LOW QUALITY PROTEIN: probable bifunctional dTTP/UTP pyrophosphatase/methyltransferase protein
TRINITY_DN29516_c1_g1	0.00456726	12.4	12.4	uncharacterized protein LOC117686229 isoform X2
TRINITY_DN29739_c0_g1	0.00142982	6.2	12.4	uncharacterized protein LOC105319275
TRINITY_DN29990_c0_g1	0.000272881	9.3	15.5	tenascin-R
TRINITY_DN30105_c0_g1	0.00191174	6.2	15.5	eukaryotic translation initiation factor 3 subunit M
TRINITY_DN30564_c0_g1	0.00587247	9.3	15.5	uncharacterized protein LOC105344498 isoform X12
TRINITY_DN31165_c0_g1	0.00103828	3.1	15.5	adenosine deaminase-like protein isoform X2
TRINITY_DN312_c13_g1	0.000343292	3.1	15.5	uncharacterized protein LOC105333729 isoform X3
TRINITY_DN3120_c5_g1	0.00101155	3.1	15.5	BUD13 homolog isoform X2
TRINITY_DN312525_c0_g1	0.00103828	6.2	15.5	uncharacterized protein LOC105323234
TRINITY_DN31343_c0_g1	0.000813673	9.3	12.4	uncharacterized protein LOC105328417 isoform X1
TRINITY_DN320_c0_g2	0.00263591	9.3	12.4	zinc finger protein 665
TRINITY_DN3213_c9_g3	0.00540116	3.1	15.5	phospholysine phosphohistidine inorganic pyrophosphate phosphatase
TRINITY_DN32130_c1_g1	0.00756029	9.3	12.4	tripartite motif-containing protein 45
TRINITY_DN32222_c0_g1	0.00894151	12.4	15.5	uncharacterized protein LOC117688058
TRINITY_DN33200_c0_g1	0.00148886	9.3	12.4	zinc finger protein 665
TRINITY_DN3350_c1_g1	0.000442711	9.3	15.5	uncharacterized protein LOC105328986
TRINITY_DN3357_c0_g5	0.00540116	6.2	15.5	dolichyl-diphosphooligosaccharide--protein glycosyltransferase subunit STT3A
TRINITY_DN33861_c0_g1	0.00492418	12.4	15.5	zinc finger protein 665
TRINITY_DN3415_c3_g1	0.00984836	6.2	15.5	mitochondrial inner membrane protein OXA1L
TRINITY_DN34181_c0_g1	0.00894151	3.1	15.5	sugar transporter SWEET1
TRINITY_DN34249_c0_g1	0.00509083	9.3	15.5	uncharacterized protein MG039 homolog
TRINITY_DN351_c1_g1	0.000543373	6.2	15.5	unconventional myosin-XVI isoform X2
TRINITY_DN35160_c0_g1	0.00511447	9.3	15.5	E3 ubiquitin-protein ligase rnf213-alpha-like
TRINITY_DN35654_c0_g1	0.00894151	6.2	15.5	pre-mRNA-splicing factor ISY1 homolog
TRINITY_DN3579_c11_g1	0.000272881	3.1	15.5	acyl-CoA desaturase-like
TRINITY_DN3581_c1_g3	0.00540116	12.4	15.5	uncharacterized protein LOC105338826 isoform X5
TRINITY_DN35841_c2_g1	0.00587247	6.2	15.5	ankyrin repeat domain-containing protein 13D
TRINITY_DN36178_c0_g1	0.00170146	15.5	15.5	galactocerebrosidase-like isoform X1
TRINITY_DN36278_c0_g1	0.00984836	6.2	15.5	translocator protein
TRINITY_DN3645_c0_g2	0.00182055	6.2	15.5	3-ketoacyl-CoA thiolase, mitochondrial
TRINITY_DN365_c0_g2	0.0029311	9.3	15.5	phenylalanine--tRNA ligase beta subunit
TRINITY_DN36646_c0_g1	0.00511447	9.3	15.5	ferric-chelate reductase 1 isoform X3
TRINITY_DN36849_c0_g1	0.0029311	9.3	15.5	bifunctional methylenetetrahydrofolate dehydrogenase/cyclohydrolase, mitochondrial
TRINITY_DN37693_c0_g1	0.00540116	6.2	15.5	cytochrome c
TRINITY_DN3799_c0_g1	0.00509083	9.3	15.5	complement C1q tumor necrosis factor-related protein 2-like isoform X2
TRINITY_DN3809_c0_g1	0.00340293	6.2	15.5	beta-1,3-galactosyltransferase 5
TRINITY_DN393_c0_g1	0.00894151	6.2	15.5	U6 snRNA-associated Sm-like protein LSm4
TRINITY_DN39628_c0_g2	0.00103828	15.5	15.5	uncharacterized protein LOC105334520
TRINITY_DN40193_c0_g1	0.00492418	6.2	15.5	ATP-dependent RNA helicase DEAH12, chloroplastic isoform X1
TRINITY_DN4030_c1_g1	0.00378014	3.1	12.4	F-actin-uncapping protein LRRC16A isoform X17
TRINITY_DN40939_c0_g1	0.00984836	9.3	15.5	uncharacterized protein LOC105346239 isoform X2
TRINITY_DN4203_c1_g1	0.00259865	6.2	12.4	uncharacterized protein LOC105329685
TRINITY_DN42255_c3_g1	0.00804183	6.2	15.5	uncharacterized protein LOC105327157
TRINITY_DN4275_c9_g1	0.000543373	6.2	15.5	phosphoacetylglucosamine mutase
TRINITY_DN4332_c0_g1	0.00100016	6.2	15.5	isoleucine--tRNA ligase, cytoplasmic-like
TRINITY_DN43563_c0_g1	0.00984836	6.2	15.5	RNA-binding protein 24-A isoform X2
TRINITY_DN4362_c0_g1	0.0029311	9.3	15.5	nuclear distribution protein nudE homolog 1
TRINITY_DN43792_c0_g1	0.00194597	12.4	12.4	uncharacterized protein LOC117692043
TRINITY_DN44017_c0_g1	0.00182055	12.4	15.5	zinc finger protein 665
TRINITY_DN4421_c2_g1	0.00317959	6.2	15.5	glutaredoxin 3-like
TRINITY_DN457_c0_g2	0.00894151	6.2	15.5	uncharacterized protein LOC105327123
TRINITY_DN4599_c1_g1	0.00804183	15.5	15.5	uncharacterized protein LOC105322325 isoform X2
TRINITY_DN461_c0_g2	0.00309237	6.2	9.3	uncharacterized protein LOC105345484
TRINITY_DN47344_c0_g1	0.00779197	6.2	12.4	putative nuclease HARBI1
TRINITY_DN47526_c1_g1	0.00587247	6.2	15.5	equilibrative nucleoside transporter 1-like
TRINITY_DN4790_c1_g2	0.00183556	6.2	9.3	uncharacterized protein LOC105346071 isoform X3
TRINITY_DN4802_c1_g1	0.00813686	9.3	9.3	ADP-ribosyl cyclase/cyclic ADP-ribose hydrolase 2 isoform X2
TRINITY_DN48242_c0_g1	0.00984836	6.2	15.5	cilia- and flagella-associated protein 300
TRINITY_DN48586_c2_g1	0.000385141	6.2	12.4	uncharacterized protein LOC117692043
TRINITY_DN48682_c0_g1	0.00587247	15.5	15.5	uncharacterized protein LOC105336154 isoform X3
TRINITY_DN48986_c0_g1	0.00984836	6.2	15.5	serine-rich adhesin for platelets
TRINITY_DN4946_c2_g1	0.00456726	6.2	12.4	harmonin isoform X2
TRINITY_DN49712_c0_g1	0.00977696	3.1	12.4	neurogenic locus notch homolog protein 2 isoform X15
TRINITY_DN5017_c0_g2	0.00259865	6.2	12.4	uncharacterized protein LOC105327457 isoform X2
TRINITY_DN50332_c0_g1	0.00340293	6.2	15.5	uncharacterized protein LOC105334930 isoform X6
TRINITY_DN51077_c0_g1	0.00309237	6.2	9.3	alpha-ketoglutarate-dependent dioxygenase alkB homolog 6
TRINITY_DN5134_c2_g1	0.000272881	6.2	15.5	uncharacterized protein LOC117684255
TRINITY_DN52526_c0_g1	0.00317959	6.2	15.5	craniofacial development protein 2
TRINITY_DN52857_c0_g1	0.00778163	12.4	12.4	zinc finger protein 665
TRINITY_DN5328_c0_g1	0.00540116	6.2	15.5	uncharacterized protein K02A2.6-like
TRINITY_DN53575_c1_g1	0.00103828	6.2	15.5	LOW QUALITY PROTEIN: sodium/potassium-transporting ATPase subunit alpha
TRINITY_DN53584_c0_g1	0.00779197	3.1	12.4	uncharacterized protein LOC109617665 isoform X1
TRINITY_DN53835_c1_g1	0.00756029	9.3	12.4	ubiquitin-protein ligase E3C
TRINITY_DN5384_c0_g1	0.00984836	6.2	15.5	succinyl-CoA:3-ketoacid coenzyme A transferase 1, mitochondrial
TRINITY_DN5398_c0_g1	0.00325869	3.1	15.5	nuclear pore complex protein Nup160
TRINITY_DN5477_c2_g1	0.00945157	9.3	15.5	ubiquitin-conjugating enzyme E2 G2
TRINITY_DN549_c25_g1	0.00540116	6.2	15.5	transducin beta-like protein 2
TRINITY_DN5549_c2_g1	0.00317959	6.2	15.5	prenylated Rab acceptor protein 1 isoform X1
TRINITY_DN5628_c1_g1	0.00263591	9.3	12.4	uncharacterized protein LOC105329231
TRINITY_DN5758_c0_g1	0.00864981	9.3	15.5	adenosine 3'-phospho 5'-phosphosulfate transporter 2 isoform X1
TRINITY_DN582_c0_g1	0.00103828	9.3	15.5	LOW QUALITY PROTEIN: uncharacterized protein LOC117689114
TRINITY_DN585_c45_g1	0.00586174	12.4	12.4	uncharacterized protein LOC105317097 isoform X1
TRINITY_DN58694_c0_g1	0.00103828	6.2	15.5	phospholipid phosphatase 1 isoform X3
TRINITY_DN59015_c0_g1	0.00309237	9.3	9.3	RING finger protein 207
TRINITY_DN59161_c0_g1	0.00984836	15.5	15.5	uncharacterized protein LOC117692043
TRINITY_DN5938_c0_g1	0.00984836	9.3	15.5	uncharacterized protein K02A2.6
TRINITY_DN594_c3_g1	0.00507538	3.1	9.3	transmembrane protein 178B
TRINITY_DN59746_c0_g1	0.00984836	6.2	15.5	uncharacterized protein LOC117681256
TRINITY_DN59784_c2_g1	0.00587247	15.5	15.5	peroxisomal biogenesis factor 19
TRINITY_DN59799_c0_g3	0.00270058	6.2	15.5	uncharacterized protein LOC117683125
TRINITY_DN6022_c1_g1	0.0045265	9.3	12.4	trimethylguanosine synthase
TRINITY_DN6135_c0_g1	0.000272881	9.3	15.5	uncharacterized protein LOC105332169 isoform X3
TRINITY_DN618_c4_g2	0.00013088	3.1	15.5	uncharacterized protein LOC117681191 isoform X1
TRINITY_DN618_c8_g1	0.00984836	6.2	15.5	uncharacterized protein LOC105330050 isoform X3
TRINITY_DN61862_c0_g1	0.00804183	12.4	15.5	ATP-dependent translocase ABCB1 isoform X2
TRINITY_DN6204_c4_g1	0.00191174	9.3	15.5	piwi-like protein 1 isoform X1
TRINITY_DN621_c2_g1	0.000282138	3.1	15.5	calmodulin
TRINITY_DN62405_c0_g1	0.00984836	6.2	15.5	sulfotransferase family cytosolic 1B member 1-like
TRINITY_DN6313_c0_g1	0.00509083	3.1	15.5	uncharacterized protein LOC117684040 isoform X2
TRINITY_DN632_c0_g1	0.00984836	6.2	15.5	PC3-like endoprotease variant B isoform X1
TRINITY_DN6329_c0_g1	0.00894151	12.4	15.5	protein PLANT CADMIUM RESISTANCE 3
TRINITY_DN63486_c0_g1	0.00309237	9.3	9.3	cubilin isoform X2
TRINITY_DN63538_c0_g1	0.00813686	9.3	9.3	uncharacterized protein LOC105345503 isoform X1
TRINITY_DN64_c11_g1	0.000220614	6.2	12.4	gamma-tubulin complex component 5 isoform X2
TRINITY_DN64862_c0_g1	0.000757507	6.2	12.4	uncharacterized protein LOC117691072 isoform X1
TRINITY_DN649_c28_g1	0.00328279	15.5	15.5	glutathione peroxidase-like isoform X4
TRINITY_DN65494_c0_g1	0.00895297	9.3	12.4	uncharacterized protein LOC105328986
TRINITY_DN6606_c3_g1	0.00191174	6.2	15.5	transmembrane protein 180 isoform X1
TRINITY_DN663_c1_g1	0.00587247	6.2	15.5	sulfotransferase family cytosolic 1B member 1-like
TRINITY_DN67461_c2_g1	0.000428478	9.3	12.4	zinc finger protein 665
TRINITY_DN688_c0_g1	0.00054392	6.2	15.5	fucose mutarotase-like isoform X1
TRINITY_DN69196_c0_g1	0.00945157	15.5	15.5	gamma-butyrobetaine dioxygenase-like isoform X3
TRINITY_DN69590_c0_g1	0.000272881	6.2	15.5	transferrin receptor protein 2 isoform X2
TRINITY_DN697_c2_g1	0.00894151	12.4	15.5	macrophage-expressed gene 1 protein
TRINITY_DN702_c1_g1	0.000320572	9.3	9.3	glutaminyl-peptide cyclotransferase
TRINITY_DN70478_c0_g1	0.00054392	3.1	15.5	uncharacterized protein LOC105345135 isoform X1
TRINITY_DN71478_c0_g1	0.00895297	12.4	12.4	uncharacterized protein LOC105339555
TRINITY_DN7237_c0_g1	0.00103828	6.2	15.5	ADP-ribose pyrophosphatase, mitochondrial isoform X1
TRINITY_DN739_c4_g3	0.00894151	6.2	15.5	uncharacterized protein LOC117692043
TRINITY_DN749_c0_g2	0.00340293	6.2	15.5	lisH domain-containing protein FOPNL
TRINITY_DN7543_c6_g1	0.0029311	15.5	15.5	uncharacterized Nudix hydrolase NudL
TRINITY_DN760_c4_g1	0.00191174	6.2	15.5	protein catecholamines up
TRINITY_DN7620_c0_g1	0.00804183	9.3	15.5	lysine--tRNA ligase isoform X4
TRINITY_DN7661_c0_g1	0.00101155	12.4	15.5	MAM and LDL-receptor class A domain-containing protein 1
TRINITY_DN768_c2_g1	0.00340293	6.2	15.5	LOW QUALITY PROTEIN: villin-1
TRINITY_DN7697_c0_g4	0.00191174	9.3	15.5	large neutral amino acids transporter small subunit 2 isoform X2
TRINITY_DN7722_c1_g1	0.00317959	3.1	15.5	NADH dehydrogenase [ubiquinone] 1 alpha subcomplex subunit 10, mitochondrial
TRINITY_DN7731_c0_g1	0.00507538	9.3	9.3	uncharacterized protein LOC105318033
TRINITY_DN77372_c2_g1	0.000215955	9.3	15.5	uncharacterized protein LOC105325779
TRINITY_DN77503_c0_g1	0.00587247	9.3	15.5	zinc finger protein 665
TRINITY_DN77716_c1_g1	0.00779197	12.4	12.4	protein ALP1-like
TRINITY_DN7859_c1_g1	0.00101155	3.1	15.5	transcription elongation factor A N-terminal and central domain-containing protein 2-like
TRINITY_DN7859_c2_g1	0.00317959	12.4	15.5	zinc finger protein 665
TRINITY_DN8007_c0_g1	0.00540116	12.4	15.5	macrophage-expressed gene 1 protein
TRINITY_DN80476_c0_g1	0.00984836	15.5	15.5	DNA/RNA-binding protein KIN17
TRINITY_DN8084_c0_g1	0.00587247	6.2	15.5	B9 domain-containing protein 1
TRINITY_DN8167_c0_g1	0.00778163	6.2	12.4	cytochrome c oxidase assembly factor 5-like
TRINITY_DN8273_c4_g1	0.000757507	6.2	12.4	suppressor of fused homolog isoform X1
TRINITY_DN83_c12_g1	0.00410085	6.2	15.5	calmodulin-like protein 4
TRINITY_DN8307_c0_g1	0.00894151	3.1	15.5	RUN and FYVE domain-containing protein 2 isoform X2
TRINITY_DN83227_c2_g1	0.00748163	6.2	9.3	uncharacterized protein LOC117682327
TRINITY_DN8527_c0_g1	0.00813686	3.1	9.3	uncharacterized protein LOC105338732 isoform X1
TRINITY_DN8547_c1_g1	0.00194597	3.1	12.4	galectin-4 isoform X1
TRINITY_DN872_c7_g1	0.00054392	6.2	15.5	calpain-9 isoform X1
TRINITY_DN88908_c0_g1	0.00511447	9.3	15.5	endoplasmic reticulum-Golgi intermediate compartment protein 1-like
TRINITY_DN89_c0_g3	0.00779197	6.2	12.4	GTPase IMAP family member 9-like isoform X3
TRINITY_DN89_c1_g1	0.00340293	3.1	15.5	tyrosine-protein kinase SRK2
TRINITY_DN8910_c1_g1	0.00894151	6.2	15.5	ATP synthase subunit alpha, mitochondrial
TRINITY_DN8962_c0_g1	0.00984836	3.1	15.5	uncharacterized protein LOC117684255
TRINITY_DN89956_c0_g1	0.00628526	6.2	15.5	uncharacterized protein LOC105331109
TRINITY_DN9_c63_g1	0.00984836	6.2	15.5	peroxisomal acyl-coenzyme A oxidase 1 isoform X2
TRINITY_DN91_c25_g1	0.00984836	15.5	15.5	DNA-directed RNA polymerase III subunit RPC6
TRINITY_DN91291_c0_g1	0.00183556	3.1	9.3	uncharacterized protein LOC105334520
TRINITY_DN91565_c0_g1	0.00894151	12.4	15.5	uncharacterized protein LOC117688434
TRINITY_DN93285_c0_g1	0.00013088	6.2	15.5	DAZ-associated protein 1 isoform X5
TRINITY_DN9379_c0_g1	0.00183556	3.1	9.3	uncharacterized protein LOC105317505
TRINITY_DN9382_c0_g1	0.000543373	15.5	15.5	uncharacterized protein LOC117684452 isoform X2
TRINITY_DN9451_c1_g1	0.00587247	9.3	15.5	ATP-citrate synthase isoform X3
TRINITY_DN95712_c1_g1	0.000955872	12.4	15.5	craniofacial development protein 2
TRINITY_DN96_c1_g1	0.00894151	6.2	15.5	small glutamine-rich tetratricopeptide repeat-containing protein beta-like
TRINITY_DN9694_c0_g1	0.00182055	3.1	15.5	prothoracicostatic peptides
TRINITY_DN970_c228_g1	0.00587247	6.2	15.5	protein FAM136A-like
TRINITY_DN9771_c0_g1	0.00587247	6.2	15.5	ras-related protein Rab-2
TRINITY_DN98792_c0_g2	0.000385141	12.4	12.4	RING finger protein nhl-1
TRINITY_DN9891_c0_g1	0.00587247	6.2	15.5	MOB kinase activator 3B isoform X2
TRINITY_DN99810_c2_g1	0.00779197	3.1	12.4	uncharacterized protein LOC105322465

## Sheet: Nontidal_control_circadian
ID	p-value	phase	period	name
TRINITY_DN1_c11_g1	0.00983894	27.9	27.9	uncharacterized protein LOC117689363
TRINITY_DN1002_c6_g1	0.00371118	9.3	24.8	uncharacterized protein LOC105348374
TRINITY_DN10175_c1_g1	0.00255534	9.3	24.8	melanotransferrin isoform X3
TRINITY_DN1031_c10_g1	0.000101302	21.7	21.7	neuronal acetylcholine receptor subunit beta-3
TRINITY_DN1043_c0_g1	0.00357837	21.7	27.9	ARL14 effector protein
TRINITY_DN10462_c0_g1	0.0029615	6.2	24.8	uncharacterized protein LOC105342920
TRINITY_DN105_c1_g1	0.00960937	9.3	21.7	midnolin
TRINITY_DN1053_c0_g1	0.00246922	21.7	27.9	trafficking protein particle complex subunit 3
TRINITY_DN10571_c2_g2	0.000232095	6.2	24.8	uncharacterized protein LOC117692043
TRINITY_DN10602_c0_g1	0.00493844	6.2	27.9	uncharacterized protein LOC117692206
TRINITY_DN1061_c5_g1	0.00664933	27.9	27.9	uncharacterized protein LOC105334520
TRINITY_DN1061_c7_g1	0.00271816	18.6	21.7	uncharacterized protein LOC105319123 isoform X1
TRINITY_DN10705_c0_g1	0.0088585	9.3	21.7	sodium leak channel non-selective protein-like isoform X2
TRINITY_DN108732_c0_g1	0.000816587	6.2	21.7	uncharacterized protein LOC117680372 isoform X1
TRINITY_DN10986_c0_g1	0.0062595	3.1	24.8	FAS-associated factor 1
TRINITY_DN11_c3_g1	0.00152289	9.3	24.8	dynein heavy chain 2, axonemal-like isoform X20
TRINITY_DN11123_c0_g1	0.00493844	9.3	27.9	protein Fer3
TRINITY_DN111958_c0_g1	0.00158652	9.3	24.8	toll-like receptor 13
TRINITY_DN11202_c5_g1	0.00181302	12.4	21.7	nuclear receptor subfamily 2 group F member 1-A isoform X4
TRINITY_DN11429_c0_g1	0.00246922	21.7	27.9	nipped-B-like protein B isoform X1
TRINITY_DN114877_c1_g1	0.000361374	9.3	24.8	E3 ubiquitin-protein ligase MARCHF1 isoform X2
TRINITY_DN11613_c0_g1	0.00960937	9.3	21.7	WD repeat-containing protein 91
TRINITY_DN116254_c0_g1	0.00138453	9.3	27.9	calpain-9 isoform X6
TRINITY_DN11761_c0_g1	0.00463861	21.7	21.7	LOW QUALITY PROTEIN: filamin-A
TRINITY_DN1192_c7_g1	0.00113079	9.3	24.8	ankyrin repeat domain-containing protein 29-like
TRINITY_DN120155_c0_g1	0.00424664	12.4	24.8	3-hydroxyisobutyryl-CoA hydrolase, mitochondrial-like isoform X2
TRINITY_DN12095_c0_g1	0.00317799	9.3	27.9	dual specificity mitogen-activated protein kinase kinase 6 isoform X3
TRINITY_DN12137_c1_g1	0.00746363	12.4	21.7	methylmalonyl-CoA mutase, mitochondrial
TRINITY_DN12146_c0_g1	0.0097825	9.3	27.9	uncharacterized protein LOC105326499 isoform X1
TRINITY_DN1215_c1_g1	0.00697629	12.4	21.7	ETS translocation variant 4 isoform X3
TRINITY_DN121978_c0_g1	0.00883884	9.3	21.7	uncharacterized protein LOC117681450 isoform X2
TRINITY_DN122186_c0_g1	0.00317799	9.3	24.8	cytosolic Fe-S cluster assembly factor NUBP2 homolog
TRINITY_DN123481_c0_g1	0.00826679	12.4	21.7	zinc finger protein 665
TRINITY_DN123955_c0_g1	0.000542061	18.6	24.8	uncharacterized protein LOC105324283 isoform X3
TRINITY_DN124942_c0_g1	0.00304577	12.4	27.9	uncharacterized protein LOC117688893
TRINITY_DN12535_c0_g1	0.00516007	6.2	21.7	CD151 antigen
TRINITY_DN12538_c7_g1	0.00046572	18.6	27.9	putative uncharacterized oxidoreductase YDR541C
TRINITY_DN12550_c0_g1	0.00189172	21.7	27.9	uncharacterized protein LOC117684255
TRINITY_DN12640_c0_g1	0.00255534	21.7	24.8	uncharacterized protein LOC105338248
TRINITY_DN1280_c9_g1	0.00317049	18.6	24.8	DNA-(apurinic or apyrimidinic site) lyase 2
TRINITY_DN12881_c2_g1	0.000859509	9.3	27.9	follistatin-related protein 3
TRINITY_DN12981_c0_g1	0.00158264	15.5	24.8	LOW QUALITY PROTEIN: protein ABHD15
TRINITY_DN13269_c0_g1	0.00223611	21.7	24.8	glutamyl-tRNA(Gln) amidotransferase subunit A, mitochondrial isoform X1
TRINITY_DN1335_c1_g1	0.00635599	21.7	27.9	WD repeat-containing and planar cell polarity effector protein fritz homolog
TRINITY_DN13408_c0_g1	0.00483604	12.4	24.8	neuronal PAS domain-containing protein 4
TRINITY_DN1346_c0_g1	0.00600191	24.8	24.8	caspase-8
TRINITY_DN13488_c1_g1	0.00493844	6.2	27.9	toll-like receptor 6
TRINITY_DN13506_c0_g1	0.00424664	12.4	24.8	lateral signaling target protein 2 homolog
TRINITY_DN13546_c3_g1	0.00853779	9.3	27.9	uncharacterized protein LOC117692043
TRINITY_DN138559_c0_g1	0.00424664	18.6	24.8	xanthine dehydrogenase/oxidase
TRINITY_DN13948_c1_g1	0.00277603	3.1	27.9	high mobility group-T protein
TRINITY_DN140760_c2_g1	0.00214708	3.1	24.8	uncharacterized protein LOC117681256
TRINITY_DN14102_c0_g1	0.00836975	18.6	24.8	sulfotransferase family cytosolic 1B member 1-like
TRINITY_DN1415_c1_g1	0.00195062	18.6	21.7	uncharacterized protein LOC105345577
TRINITY_DN146657_c2_g2	0.00596123	3.1	24.8	uncharacterized protein LOC117688689
TRINITY_DN14728_c0_g1	0.00963894	3.1	27.9	HMG box-containing protein 1 isoform X1
TRINITY_DN14836_c0_g1	0.00787235	9.3	27.9	secernin-2
TRINITY_DN1488_c3_g1	0.00493844	12.4	27.9	28S ribosomal protein S33, mitochondrial
TRINITY_DN149_c0_g1	0.00804042	18.6	27.9	serine--tRNA ligase, mitochondrial
TRINITY_DN15110_c2_g1	0.0088585	6.2	24.8	zinc finger protein 665
TRINITY_DN15208_c0_g1	0.00764301	12.4	21.7	39S ribosomal protein L38, mitochondrial
TRINITY_DN152609_c0_g1	0.00616455	12.4	24.8	inter-alpha-trypsin inhibitor heavy chain H4
TRINITY_DN1527_c4_g1	0.00237646	9.3	27.9	synaptotagmin-1
TRINITY_DN15318_c0_g1	0.00424664	12.4	24.8	protein C8orf37 homolog
TRINITY_DN15348_c0_g1	0.00172016	12.4	24.8	FMRFamide receptor
TRINITY_DN15375_c0_g1	0.00635599	6.2	27.9	ubiquitin-conjugating enzyme E2 C-like
TRINITY_DN1539_c2_g2	0.00635599	6.2	27.9	protein aurora borealis
TRINITY_DN1551_c13_g1	0.00746363	18.6	21.7	mediator of RNA polymerase II transcription subunit 7 isoform X2
TRINITY_DN1553_c2_g1	0.00147962	3.1	27.9	FERM domain-containing protein 5 isoform X2
TRINITY_DN15710_c2_g1	0.00878328	6.2	27.9	glycosyltransferase-like domain-containing protein 1
TRINITY_DN1572_c1_g1	6.92e-05	18.6	27.9	electron transfer flavoprotein subunit beta
TRINITY_DN15764_c0_g1	0.00963894	3.1	27.9	uncharacterized protein LOC105318575
TRINITY_DN158239_c1_g1	0.0097825	9.3	27.9	ras-related protein Rab-8A-like isoform X1
TRINITY_DN1586_c65_g1	0.00732419	9.3	21.7	pre-mRNA-processing factor 39
TRINITY_DN15885_c0_g1	0.00459208	3.1	27.9	ribonucleoside-diphosphate reductase small chain
TRINITY_DN159_c9_g1	0.00395075	6.2	27.9	choline transporter-like protein 2 isoform X7
TRINITY_DN15952_c1_g1	0.00826679	12.4	24.8	zinc finger protein 665
TRINITY_DN1605_c0_g1	0.00304577	9.3	27.9	zinc finger protein 665
TRINITY_DN16138_c0_g1	0.0097825	9.3	27.9	uncharacterized protein LOC105332853
TRINITY_DN1614_c0_g1	0.00075529	15.5	24.8	rRNA methyltransferase 3, mitochondrial isoform X2
TRINITY_DN16149_c0_g1	0.00643181	6.2	27.9	neuroglobin
TRINITY_DN16162_c0_g1	0.000517106	27.9	27.9	uncharacterized protein LOC117683441
TRINITY_DN16265_c0_g1	0.000775672	9.3	27.9	general transcription factor IIH subunit 2
TRINITY_DN16333_c0_g1	0.00978303	3.1	21.7	zinc finger protein 665
TRINITY_DN16336_c0_g1	0.00275893	21.7	21.7	uncharacterized protein LOC105340589 isoform X2
TRINITY_DN16467_c1_g1	4.8e-05	18.6	24.8	putative ATP synthase subunit f, mitochondrial
TRINITY_DN1654_c8_g1	0.00751705	21.7	27.9	pyridoxal 5'-phosphate synthase subunit SNZERR
TRINITY_DN165420_c0_g2	0.00857484	9.3	24.8	uncharacterized protein LOC105324569
TRINITY_DN16590_c0_g1	0.00138453	6.2	27.9	ras-related protein RabC-like
TRINITY_DN16594_c0_g1	2.96e-05	18.6	27.9	1-deoxyxylulose-5-phosphate synthase YajO
TRINITY_DN1682_c0_g1	0.000816587	6.2	21.7	LOW QUALITY PROTEIN: bifunctional 3'-phosphoadenosine 5'-phosphosulfate synthase
TRINITY_DN17253_c1_g1	0.0063253	12.4	24.8	matrix metalloproteinase-24
TRINITY_DN173257_c0_g2	0.00819818	6.2	24.8	NAD-dependent protein deacetylase sirtuin-2 isoform X5
TRINITY_DN1733_c7_g1	0.00548749	15.5	21.7	LOW QUALITY PROTEIN: cdc42 homolog
TRINITY_DN1744_c50_g1	0.00635599	6.2	27.9	uncharacterized protein LOC117689891
TRINITY_DN17446_c0_g1	4.99e-05	9.3	24.8	uncharacterized protein LOC117684255
TRINITY_DN18063_c0_g1	0.000786999	18.6	27.9	calmodulin-A isoform X2
TRINITY_DN18073_c1_g1	0.00357475	18.6	27.9	LOW QUALITY PROTEIN: guanine nucleotide-binding protein subunit alpha-12
TRINITY_DN18090_c3_g1	0.00545415	12.4	24.8	uncharacterized protein LOC117689891
TRINITY_DN18165_c1_g1	0.00491947	6.2	27.9	protein FAM135A isoform X4
TRINITY_DN1831_c3_g1	0.00199766	12.4	24.8	GDP-D-glucose phosphorylase 1
TRINITY_DN18534_c0_g1	2.64e-06	6.2	27.9	phospholipase A and acyltransferase 3-like
TRINITY_DN186_c20_g1	0.00519295	3.1	27.9	spliceosome RNA helicase DDX39B
TRINITY_DN18810_c0_g1	0.00393506	3.1	24.8	uncharacterized protein LOC105331660 isoform X1
TRINITY_DN18931_c0_g1	0.00315229	12.4	24.8	FTS and Hook-interacting protein isoform X8
TRINITY_DN19008_c0_g1	0.0097825	9.3	27.9	LOW QUALITY PROTEIN: axonemal dynein light chain domain-containing protein 1
TRINITY_DN19115_c1_g1	0.00219582	9.3	24.8	enolase-phosphatase E1 isoform X2
TRINITY_DN1914_c0_g1	0.00799726	6.2	27.9	toll-like receptor 4
TRINITY_DN196_c6_g1	0.00866329	3.1	27.9	signal transducer and activator of transcription 5B isoform X2
TRINITY_DN198727_c0_g1	0.00575825	18.6	27.9	uncharacterized protein LOC109620157
TRINITY_DN199812_c0_g1	0.00135747	15.5	21.7	uncharacterized protein LOC117692043
TRINITY_DN19982_c0_g1	0.0062595	3.1	24.8	uncharacterized protein LOC105345503 isoform X1
TRINITY_DN2_c34_g1	0.0052826	6.2	21.7	uncharacterized protein LOC105329284
TRINITY_DN20292_c0_g1	0.000180239	6.2	24.8	uncharacterized protein LOC117681279
TRINITY_DN20597_c0_g1	0.0063253	3.1	27.9	metabotropic glutamate receptor 3
TRINITY_DN20738_c0_g1	0.000582755	3.1	21.7	uncharacterized protein LOC117683443
TRINITY_DN20843_c1_g1	0.00907019	9.3	27.9	serine/threonine-protein phosphatase 4 regulatory subunit 2-A isoform X1
TRINITY_DN20924_c6_g1	0.00635599	6.2	27.9	tetratricopeptide repeat protein 23
TRINITY_DN210304_c0_g1	0.00463897	15.5	27.9	neurogenic locus notch homolog protein 2 isoform X3
TRINITY_DN2116_c2_g2	0.001574	3.1	27.9	high affinity cationic amino acid transporter 1 isoform X1
TRINITY_DN21365_c0_g1	0.00650352	6.2	24.8	protein SMG5 isoform X2
TRINITY_DN21718_c0_g2	0.00548749	15.5	21.7	uncharacterized protein LOC117692043
TRINITY_DN22086_c0_g1	0.00274375	9.3	21.7	neuralized-like protein 4 isoform X5
TRINITY_DN2209_c8_g1	0.00424664	9.3	24.8	aprataxin and PNK-like factor isoform X1
TRINITY_DN22451_c0_g1	0.00357475	3.1	27.9	E3 ubiquitin-protein ligase arkadia-A
TRINITY_DN22540_c2_g1	0.00189172	24.8	27.9	germ cell-less protein-like 1
TRINITY_DN22681_c0_g1	0.00166038	12.4	21.7	zinc finger protein 665
TRINITY_DN22713_c2_g1	0.000316544	3.1	27.9	uncharacterized protein LOC109620385
TRINITY_DN23042_c0_g1	0.00421687	9.3	24.8	DNA polymerase delta subunit 4
TRINITY_DN2307_c3_g1	0.000368088	9.3	27.9	nuclear migration protein nudC-like
TRINITY_DN23095_c3_g1	4.05e-06	3.1	27.9	SH3 domain-binding glutamic acid-rich-like protein 3
TRINITY_DN241813_c0_g1	0.00357475	3.1	27.9	uncharacterized protein LOC105317097 isoform X1
TRINITY_DN242957_c0_g2	0.00764763	12.4	27.9	uncharacterized protein LOC105345503 isoform X1
TRINITY_DN24307_c1_g1	0.00489125	3.1	27.9	craniofacial development protein 2-like
TRINITY_DN2456_c0_g1	0.00804042	6.2	24.8	uncharacterized protein LOC105329490
TRINITY_DN2461_c5_g1	0.00335417	18.6	27.9	tafazzin isoform X1
TRINITY_DN2482_c65_g1	8.5e-05	18.6	27.9	uncharacterized protein LOC105345560 isoform X5
TRINITY_DN25008_c7_g1	0.0097825	18.6	27.9	U3 small nucleolar ribonucleoprotein protein IMP4
TRINITY_DN2516_c0_g1	0.00255534	12.4	24.8	LOW QUALITY PROTEIN: porphobilinogen deaminase
TRINITY_DN2582_c25_g1	0.00270015	18.6	27.9	uncharacterized protein LOC117684255
TRINITY_DN25903_c0_g1	0.000245828	27.9	27.9	uncharacterized protein LOC117689767
TRINITY_DN26058_c0_g1	0.00237646	9.3	27.9	transmembrane protein 232
TRINITY_DN263_c2_g3	0.00983894	27.9	27.9	low-density lipoprotein receptor-related protein 4 isoform X2
TRINITY_DN26448_c1_g1	0.0027308	15.5	21.7	zinc finger protein 665
TRINITY_DN2687_c2_g1	0.0063253	9.3	24.8	guanine nucleotide-binding protein G(s) subunit alpha
TRINITY_DN271185_c0_g1	8.78e-05	24.8	27.9	uncharacterized protein LOC117690173 isoform X1
TRINITY_DN27480_c0_g1	0.00502081	3.1	27.9	tyrosine-protein kinase SRK2
TRINITY_DN27618_c0_g2	0.00543632	9.3	21.7	uncharacterized protein LOC105328986
TRINITY_DN2784_c4_g1	0.00101323	3.1	24.8	microfibril-associated glycoprotein 4-like
TRINITY_DN281_c42_g1	0.00787235	9.3	27.9	nuclear pore complex protein Nup155
TRINITY_DN28181_c0_g1	0.000181777	9.3	21.7	UDP-galactose translocator
TRINITY_DN28910_c1_g1	0.00635599	18.6	27.9	solute carrier family 17 member 9-like isoform X2
TRINITY_DN2900_c29_g3	0.00181302	12.4	21.7	N-alpha-acetyltransferase 30
TRINITY_DN2901_c4_g1	0.0097825	9.3	27.9	dynein regulatory complex subunit 5
TRINITY_DN290895_c0_g1	0.00990772	15.5	21.7	LOW QUALITY PROTEIN: myosin heavy chain, striated muscle
TRINITY_DN291_c13_g1	0.00545415	9.3	24.8	LOW QUALITY PROTEIN: negative elongation factor E
TRINITY_DN29410_c2_g1	0.00548749	15.5	21.7	uncharacterized protein LOC117683125
TRINITY_DN29484_c0_g1	0.00148372	3.1	24.8	serine/threonine-protein phosphatase 1
TRINITY_DN3040_c0_g1	0.00230057	15.5	27.9	titin
TRINITY_DN30598_c0_g1	0.00267101	9.3	21.7	uncharacterized protein LOC117692101
TRINITY_DN31051_c0_g1	0.00664933	27.9	27.9	uncharacterized protein LOC117685818
TRINITY_DN31161_c0_g1	0.000237387	12.4	27.9	cell death regulator Aven
TRINITY_DN312_c8_g2	0.00548749	15.5	21.7	uncharacterized protein LOC105342514 isoform X1
TRINITY_DN315_c5_g1	0.0066773	12.4	27.9	RNA polymerase II-associated protein 1
TRINITY_DN31544_c0_g1	0.00237646	9.3	27.9	phosphatidylserine synthase 2
TRINITY_DN31621_c0_g1	0.000892608	21.7	27.9	peroxisomal targeting signal 1 receptor isoform X1
TRINITY_DN3164_c0_g1	0.000186797	18.6	27.9	titin
TRINITY_DN31918_c0_g1	0.000998827	6.2	24.8	ras-related protein Rab-18A
TRINITY_DN3212_c0_g1	0.000236048	6.2	24.8	von Willebrand factor D and EGF domain-containing protein isoform X2
TRINITY_DN323_c0_g1	0.00162621	6.2	24.8	cerebral cavernous malformations protein 2 homolog isoform X3
TRINITY_DN32406_c1_g1	0.00787235	24.8	27.9	uncharacterized protein LOC105328986
TRINITY_DN32480_c1_g1	0.00553234	9.3	27.9	bridging integrator 2 isoform X2
TRINITY_DN32731_c0_g1	0.00867274	3.1	27.9	uncharacterized protein LOC105319123 isoform X1
TRINITY_DN32927_c0_g1	0.00442193	15.5	24.8	splicing factor 3A subunit 2
TRINITY_DN3297_c6_g1	0.00918417	6.2	24.8	neuroglian isoform X1
TRINITY_DN33312_c0_g1	0.000593086	9.3	27.9	LARGE xylosyl- and glucuronyltransferase 1 isoform X2
TRINITY_DN3361_c0_g1	0.00361925	18.6	21.7	cartilage oligomeric matrix protein
TRINITY_DN33708_c0_g1	0.000582755	15.5	21.7	gametogenetin-binding protein 2 isoform X5
TRINITY_DN3377_c0_g1	0.00199766	18.6	24.8	leishmanolysin-like peptidase 2
TRINITY_DN3379_c0_g1	0.00688065	9.3	24.8	neuronal acetylcholine receptor subunit alpha-10 isoform X2
TRINITY_DN3414_c2_g1	0.00764301	6.2	21.7	laminin subunit alpha isoform X1
TRINITY_DN34854_c0_g1	0.00304577	9.3	27.9	S-phase kinase-associated protein 1
TRINITY_DN34964_c0_g1	0.00493844	18.6	27.9	pneumococcal serine-rich repeat protein-like
TRINITY_DN35132_c0_g1	0.00255534	24.8	24.8	uncharacterized protein LOC117692043
TRINITY_DN3557_c6_g1	0.00942133	6.2	24.8	uncharacterized protein LOC117684255
TRINITY_DN356_c2_g1	0.00178738	3.1	27.9	NFX1-type zinc finger-containing protein 1
TRINITY_DN3571_c0_g1	0.00381341	6.2	21.7	TNF receptor-associated factor 2
TRINITY_DN35717_c0_g1	0.0097825	6.2	27.9	eukaryotic translation initiation factor 2-alpha kinase 3 isoform X2
TRINITY_DN3617_c0_g1	0.00635599	9.3	27.9	uncharacterized protein LOC105346430
TRINITY_DN36358_c0_g1	0.000593086	6.2	27.9	uncharacterized protein LOC117685828
TRINITY_DN371_c1_g1	0.00996933	12.4	24.8	enhancer of polycomb homolog 1
TRINITY_DN37129_c0_g1	0.00635599	12.4	27.9	extensin-1-like
TRINITY_DN372590_c0_g1	0.00845384	15.5	21.7	DNA-directed RNA polymerase II subunit RPB11-a
TRINITY_DN3733_c0_g1	0.0027308	15.5	21.7	neuroglobin
TRINITY_DN3858_c2_g1	0.00246922	12.4	24.8	uncharacterized protein LOC105327008 isoform X2
TRINITY_DN387_c11_g2	0.00493844	9.3	27.9	nuclear protein MDM1 isoform X9
TRINITY_DN39270_c0_g1	0.0073339	15.5	21.7	cell division control protein 42
TRINITY_DN39466_c0_g1	0.00274091	9.3	21.7	protein Tob1-like
TRINITY_DN39531_c2_g1	0.00348814	24.8	24.8	uncharacterized protein LOC105346446 isoform X1
TRINITY_DN3955_c2_g1	0.00382382	3.1	24.8	protein bark beetle isoform X2
TRINITY_DN398_c0_g1	0.000631478	9.3	24.8	CD63 antigen
TRINITY_DN40946_c0_g5	0.00635599	21.7	27.9	zinc finger protein 665
TRINITY_DN416_c1_g1	0.00543632	6.2	21.7	uncharacterized protein LOC117681966 isoform X1
TRINITY_DN416_c3_g1	0.0097825	9.3	27.9	casein kinase II subunit beta
TRINITY_DN4192_c2_g1	0.00545415	12.4	24.8	BTB/POZ domain-containing protein 7
TRINITY_DN4197_c0_g1	0.00878328	3.1	27.9	serine/arginine-rich splicing factor 1-like
TRINITY_DN42000_c1_g1	0.00393617	12.4	24.8	uncharacterized protein LOC105318521
TRINITY_DN4244_c0_g1	0.00126296	6.2	24.8	F-BAR and double SH3 domains protein 2
TRINITY_DN428_c25_g1	0.00983894	3.1	27.9	uncharacterized protein LOC117684212
TRINITY_DN4320_c7_g1	0.00941484	21.7	21.7	tubulin alpha-1A chain-like isoform X2
TRINITY_DN43329_c1_g1	0.00822611	12.4	21.7	zinc finger protein 454
TRINITY_DN43961_c0_g1	0.00878328	3.1	27.9	uncharacterized protein LOC117687560
TRINITY_DN44252_c0_g1	0.00182978	18.6	27.9	NADH dehydrogenase [ubiquinone] 1 beta subcomplex subunit 11, mitochondrial
TRINITY_DN443_c10_g1	0.000217602	24.8	24.8	G protein-coupled receptor kinase 5 isoform X2
TRINITY_DN44376_c0_g1	0.00166038	18.6	21.7	ubiquinone biosynthesis O-methyltransferase, mitochondrial
TRINITY_DN4484_c0_g1	0.00997399	18.6	24.8	uncharacterized protein K02A2.6-like
TRINITY_DN45_c0_g1	0.00126296	6.2	24.8	tumor necrosis factor
TRINITY_DN4517_c0_g1	0.0069052	9.3	27.9	serpin B3-like
TRINITY_DN45586_c0_g1	0.00212332	9.3	24.8	xylan 1,4-beta-xylosidase
TRINITY_DN45630_c0_g1	0.00158652	9.3	24.8	uncharacterized protein LOC109618612
TRINITY_DN45765_c0_g1	0.00548749	3.1	21.7	zinc finger protein 665
TRINITY_DN4646_c4_g1	0.00126296	6.2	24.8	GPI inositol-deacylase
TRINITY_DN46984_c0_g1	0.00272708	24.8	27.9	uncharacterized protein LOC117692043
TRINITY_DN4742_c4_g1	0.00575825	27.9	27.9	protein FAM47E
TRINITY_DN47642_c0_g1	0.00335417	27.9	27.9	uncharacterized protein LOC105348059
TRINITY_DN477_c0_g1	0.00491947	9.3	24.8	helicase domino isoform X3
TRINITY_DN48167_c0_g1	0.0052826	15.5	21.7	translation initiation factor eIF-2B subunit alpha
TRINITY_DN4849_c4_g1	0.00862503	3.1	27.9	myosin-VIIa-like isoform X6
TRINITY_DN4887_c1_g1	0.0063253	9.3	27.9	T-complex protein 1 subunit eta
TRINITY_DN4998_c0_g1	0.00516007	12.4	21.7	galactose-specific lectin nattectin-like
TRINITY_DN5061_c0_g1	0.00483604	24.8	27.9	uncharacterized protein LOC109620385
TRINITY_DN52248_c2_g1	0.000647233	3.1	27.9	uncharacterized protein LOC105325100 isoform X2
TRINITY_DN52281_c0_g1	0.00714844	9.3	24.8	probable ATP-dependent RNA helicase DDX46
TRINITY_DN524_c1_g2	2.83e-05	6.2	27.9	polypyrimidine tract-binding protein 1 isoform X15
TRINITY_DN5261_c0_g1	0.00399863	3.1	27.9	zinc finger protein 665
TRINITY_DN5321_c0_g1	0.00217046	6.2	27.9	SUMO-conjugating enzyme UBC9-B
TRINITY_DN5352_c6_g1	0.00252287	6.2	24.8	non-lysosomal glucosylceramidase-like isoform X3
TRINITY_DN542_c0_g1	0.000179937	12.4	27.9	uncharacterized protein LOC105335485
TRINITY_DN5477_c2_g1	0.00304577	6.2	27.9	ubiquitin-conjugating enzyme E2 G2
TRINITY_DN5503_c0_g1	0.00434092	6.2	27.9	cytochrome P450 2B19
TRINITY_DN5504_c0_g1	0.00836975	18.6	24.8	NHP2-like protein 1
TRINITY_DN5512_c2_g2	6.73e-05	3.1	24.8	SEC14-like protein 1 isoform X3
TRINITY_DN55902_c0_g1	0.00517208	27.9	27.9	uncharacterized protein LOC117682632
TRINITY_DN5624_c8_g1	0.003872	6.2	24.8	uncharacterized protein LOC105317369
TRINITY_DN564_c28_g1	0.00395075	6.2	27.9	uncharacterized protein LOC105344431 isoform X2
TRINITY_DN5675_c0_g1	0.0053151	9.3	24.8	uncharacterized protein LOC105318033
TRINITY_DN57017_c0_g2	0.00878328	3.1	27.9	profilin
TRINITY_DN57451_c0_g1	0.00822611	3.1	24.8	uncharacterized protein LOC109620385
TRINITY_DN57705_c0_g1	0.0073339	6.2	21.7	uncharacterized protein LOC117690977
TRINITY_DN5837_c4_g2	0.00534201	9.3	21.7	uncharacterized protein LOC117692043
TRINITY_DN58499_c0_g1	0.00237646	21.7	27.9	tenascin-like
TRINITY_DN585_c45_g1	0.0097825	6.2	27.9	uncharacterized protein LOC105317097 isoform X1
TRINITY_DN5918_c9_g1	0.00502081	6.2	27.9	uncharacterized protein LOC105325073 precursor
TRINITY_DN593_c5_g1	0.00862503	21.7	27.9	low density lipoprotein receptor adapter protein 1-A isoform X1
TRINITY_DN595_c0_g1	0.00118823	15.5	27.9	THO complex subunit 1
TRINITY_DN59799_c0_g3	0.0027308	6.2	21.7	uncharacterized protein LOC117683125
TRINITY_DN59842_c0_g1	0.00304577	18.6	27.9	LOW QUALITY PROTEIN: netrin receptor UNC5C
TRINITY_DN5999_c0_g1	0.0097825	24.8	27.9	cytochrome P450 2C8
TRINITY_DN61220_c0_g1	0.00502081	3.1	27.9	claudin-7-B
TRINITY_DN6162_c0_g1	0.00650352	6.2	24.8	zinc finger protein 91
TRINITY_DN61945_c0_g1	0.00275893	15.5	21.7	uncharacterized protein LOC105318792
TRINITY_DN6256_c1_g1	0.00153601	3.1	24.8	small G protein signaling modulator 3 homolog isoform X3
TRINITY_DN62841_c0_g2	0.000593086	12.4	27.9	protein arginine N-methyltransferase 1
TRINITY_DN62957_c0_g1	0.00545415	9.3	24.8	nucleoporin SEH1
TRINITY_DN6347_c2_g1	0.000368622	9.3	24.8	uncharacterized protein LOC117692043
TRINITY_DN64377_c0_g1	0.00600191	18.6	24.8	uncharacterized protein LOC117684040 isoform X3
TRINITY_DN64470_c0_g1	9.01e-05	9.3	24.8	craniofacial development protein 2-like
TRINITY_DN64608_c4_g2	0.00395075	9.3	27.9	uncharacterized protein LOC117683125
TRINITY_DN6470_c0_g1	0.007744	3.1	24.8	male-specific lethal 1 homolog isoform X1
TRINITY_DN65_c0_g1	0.00317049	3.1	24.8	PHD finger protein 12
TRINITY_DN650_c21_g1	0.00216784	9.3	24.8	uncharacterized protein LOC105344582
TRINITY_DN654_c13_g1	0.0097825	9.3	27.9	transcription factor ETV7 isoform X7
TRINITY_DN6548_c0_g1	0.00635599	6.2	27.9	baculoviral IAP repeat-containing protein 7-A
TRINITY_DN66194_c1_g1	0.00460115	3.1	27.9	uncharacterized protein LOC105324117
TRINITY_DN663_c5_g1	0.00978303	9.3	21.7	T-complex protein 11-like protein 1
TRINITY_DN664_c0_g1	0.0063253	6.2	24.8	caspase-6
TRINITY_DN6664_c0_g2	0.0020667	6.2	27.9	uncharacterized protein LOC105345503 isoform X1
TRINITY_DN6664_c10_g1	0.00473927	6.2	24.8	uncharacterized protein LOC109618488 isoform X1
TRINITY_DN6673_c0_g1	0.00836975	6.2	24.8	protein mono-ADP-ribosyltransferase PARP14 isoform X2
TRINITY_DN6678_c3_g1	0.00148169	21.7	27.9	39S ribosomal protein L18, mitochondrial
TRINITY_DN6736_c0_g1	0.00191191	18.6	27.9	cytochrome P450 2C8
TRINITY_DN6744_c0_g1	0.00237646	12.4	27.9	zinc metalloproteinase nas-14
TRINITY_DN69590_c0_g1	0.00112011	15.5	27.9	transferrin receptor protein 2 isoform X2
TRINITY_DN6980_c0_g1	0.00600191	9.3	24.8	arf-GAP domain and FG repeat-containing protein 1 isoform X4
TRINITY_DN7030_c0_g1	0.000692263	9.3	27.9	uncharacterized protein LOC117691457
TRINITY_DN7105_c1_g1	0.00422826	3.1	24.8	cubilin isoform X1
TRINITY_DN7235_c0_g1	0.00246922	6.2	27.9	A disintegrin and metalloproteinase with thrombospondin motifs 7
TRINITY_DN7250_c0_g1	0.00190633	3.1	27.9	E3 ubiquitin-protein ligase RNF123
TRINITY_DN7339_c0_g1	0.00287913	3.1	27.9	uncharacterized protein LOC105323225
TRINITY_DN7373_c3_g1	0.00274091	9.3	21.7	short-chain collagen C4
TRINITY_DN7405_c0_g1	0.000542514	9.3	27.9	angio-associated migratory cell protein
TRINITY_DN74133_c0_g1	0.00799726	6.2	27.9	tubulin alpha-1A chain
TRINITY_DN744_c18_g1	0.00199766	15.5	24.8	protein IWS1 homolog isoform X2
TRINITY_DN7454_c0_g1	0.0027308	3.1	21.7	immunoglobulin-binding protein 1
TRINITY_DN75354_c0_g1	0.000598017	6.2	21.7	baculoviral IAP repeat-containing protein 7
TRINITY_DN76103_c1_g1	0.0001094	3.1	27.9	uncharacterized protein LOC117689363
TRINITY_DN7763_c0_g1	0.001574	3.1	27.9	uncharacterized protein LOC105325100 isoform X2
TRINITY_DN7814_c0_g1	0.00270015	27.9	27.9	G patch domain-containing protein 8
TRINITY_DN796_c0_g2	0.00284162	27.9	27.9	uncharacterized protein LOC117685422
TRINITY_DN79813_c1_g1	0.00135007	27.9	27.9	ryncolin-1-like
TRINITY_DN8041_c7_g1	0.00867274	3.1	27.9	uncharacterized protein LOC117684255
TRINITY_DN816_c2_g2	0.00304577	9.3	27.9	cerebellin-3-like
TRINITY_DN8273_c4_g1	0.000101302	9.3	21.7	suppressor of fused homolog isoform X1
TRINITY_DN834_c5_g1	0.00787235	9.3	27.9	opioid growth factor receptor-like protein 1
TRINITY_DN8405_c0_g1	0.00775812	6.2	24.8	uncharacterized protein LOC105327244
TRINITY_DN84425_c1_g1	0.00317799	21.7	24.8	mitochondrial ribosome-associated GTPase 1
TRINITY_DN8461_c0_g2	0.00317049	3.1	24.8	pleckstrin homology domain-containing family D member 1 isoform X2
TRINITY_DN847_c6_g1	0.00211991	9.3	21.7	RNA polymerase I-specific transcription initiation factor RRN3
TRINITY_DN84899_c0_g1	0.0063253	6.2	24.8	dmX-like protein 2 isoform X15
TRINITY_DN850_c6_g1	0.00867274	18.6	24.8	BRISC and BRCA1-A complex member 2
TRINITY_DN8598_c0_g1	0.00711568	12.4	27.9	uncharacterized protein LOC105342231
TRINITY_DN861_c0_g1	0.00723156	27.9	27.9	CCR4-NOT transcription complex subunit 1 isoform X3
TRINITY_DN8610_c0_g1	0.00804042	3.1	27.9	nuclear pore complex protein Nup98-Nup96
TRINITY_DN8632_c0_g1	0.00237646	15.5	27.9	apolipoprotein D
TRINITY_DN868_c38_g3	0.00424664	12.4	24.8	vacuolar protein sorting-associated protein 37B
TRINITY_DN8683_c0_g1	6.34e-05	12.4	24.8	uncharacterized protein LOC105318867
TRINITY_DN87_c3_g1	0.00365801	12.4	24.8	developmentally-regulated GTP-binding protein 1
TRINITY_DN8735_c0_g1	0.0073339	9.3	21.7	disintegrin and metalloproteinase domain-containing protein 26A-like
TRINITY_DN89_c0_g2	0.00138453	24.8	27.9	uncharacterized protein LOC105321473
TRINITY_DN89956_c0_g1	0.00545415	9.3	24.8	uncharacterized protein LOC105331109
TRINITY_DN902_c1_g1	0.00502081	3.1	27.9	uncharacterized protein LOC105331348
TRINITY_DN9021_c5_g1	0.00164615	21.7	24.8	proteasome subunit alpha type-7
TRINITY_DN9067_c0_g1	0.00393617	12.4	27.9	uncharacterized protein LOC105338484 isoform X2
TRINITY_DN9067_c3_g1	0.00147962	24.8	27.9	target of rapamycin complex subunit lst8
TRINITY_DN9074_c0_g1	0.00272708	9.3	24.8	signal peptide peptidase-like 2B isoform X1
TRINITY_DN9077_c2_g1	0.00147962	3.1	27.9	poly [ADP-ribose] polymerase 1
TRINITY_DN914_c0_g1	0.00927794	12.4	27.9	zinc finger protein 665
TRINITY_DN9157_c0_g1	0.00357837	12.4	27.9	rhodopsin
TRINITY_DN91962_c0_g1	0.00575825	27.9	27.9	uncharacterized protein LOC109617049
TRINITY_DN9217_c0_g2	0.00600191	12.4	24.8	ankyrin repeat domain-containing protein 29-like
TRINITY_DN9234_c0_g1	1.58e-05	9.3	24.8	uncharacterized protein LOC105327943 isoform X2
TRINITY_DN92857_c1_g1	0.00548749	6.2	21.7	uncharacterized protein LOC117692043
TRINITY_DN92973_c2_g1	0.00997399	27.9	27.9	uncharacterized protein LOC117685386
TRINITY_DN93464_c0_g1	0.000739809	3.1	27.9	enolase-phosphatase E1
TRINITY_DN9430_c4_g1	0.000262333	9.3	27.9	FGFR1 oncogene partner 2 homolog
TRINITY_DN95_c4_g1	0.00119197	27.9	27.9	GTPase IMAP family member 9
TRINITY_DN95308_c0_g1	0.00635599	6.2	27.9	zinc finger protein 665
TRINITY_DN9595_c10_g2	0.00211866	9.3	27.9	uncharacterized protein LOC105335252
TRINITY_DN9717_c1_g1	0.00361925	12.4	21.7	uncharacterized protein LOC105320768
TRINITY_DN978_c1_g1	0.00548749	6.2	21.7	uncharacterized protein LOC117688434
TRINITY_DN9859_c1_g3	0.00635599	9.3	27.9	NFX1-type zinc finger-containing protein 1
TRINITY_DN9865_c0_g1	0.00857484	18.6	24.8	millepora cytotoxin-1 isoform X1
TRINITY_DN989_c1_g1	0.00516007	27.9	27.9	ragulator complex protein LAMTOR4 homolog isoform X1

## Sheet: Nontidal_control_circatidal
ID	p-value	phase	period	name
TRINITY_DN1_c30_g2	0.0044736	6.2	12.4	mitochondrial import receptor subunit TOM22 homolog
TRINITY_DN10066_c0_g1	0.00139563	15.5	15.5	UPF0545 protein C22orf39 homolog
TRINITY_DN1018_c25_g1	0.00232498	12.4	12.4	transforming protein p54/c-ets-1 isoform X1
TRINITY_DN10289_c0_g1	0.003379	15.5	15.5	sterile alpha and TIR motif-containing protein 1 isoform X5
TRINITY_DN104308_c0_g1	0.00512968	12.4	12.4	QRFP-like peptide receptor
TRINITY_DN104503_c2_g1	0.0029099	3.1	15.5	uncharacterized protein LOC117684255
TRINITY_DN10921_c0_g1	0.0065844	3.1	15.5	alcohol dehydrogenase [acceptor] isoform X2
TRINITY_DN109426_c0_g1	0.00210521	3.1	15.5	aftiphilin isoform X2
TRINITY_DN109556_c3_g1	0.00824471	6.2	12.4	uncharacterized protein LOC117681256
TRINITY_DN111206_c2_g1	0.0044736	12.4	12.4	uncharacterized protein LOC105345503 isoform X1
TRINITY_DN11330_c0_g1	0.0010763	3.1	15.5	cysteine-rich protein 1
TRINITY_DN114103_c2_g1	0.00713132	9.3	15.5	uncharacterized protein LOC117687988
TRINITY_DN11683_c1_g1	0.00324857	3.1	12.4	MOG interacting and ectopic P-granules protein 1 isoform X1
TRINITY_DN118_c0_g1	0.00636753	15.5	15.5	glutathione S-transferase
TRINITY_DN118239_c0_g1	0.00324857	9.3	12.4	zinc finger protein 665
TRINITY_DN1213_c2_g1	0.00824471	12.4	12.4	allene oxide synthase-lipoxygenase protein
TRINITY_DN12260_c1_g1	0.000152867	9.3	15.5	calexcitin-2 isoform X1
TRINITY_DN12354_c0_g1	0.00215605	6.2	15.5	protein Mpv17 isoform X3
TRINITY_DN12448_c0_g1	0.0044736	12.4	12.4	beclin-1 isoform X2
TRINITY_DN12765_c0_g1	0.00824471	6.2	12.4	short-chain collagen C4
TRINITY_DN1281_c29_g1	0.00178074	12.4	12.4	extensin-3
TRINITY_DN12843_c3_g1	0.00394845	9.3	15.5	xanthine dehydrogenase/oxidase
TRINITY_DN1296_c0_g3	0.0044736	6.2	12.4	nucleolar GTP-binding protein 2
TRINITY_DN1331_c11_g1	0.001821	15.5	15.5	protein SYS1 homolog
TRINITY_DN1340_c1_g2	0.00324857	9.3	12.4	2'-5'-oligoadenylate synthase 1-like isoform X2
TRINITY_DN13538_c0_g1	0.00114985	6.2	12.4	serine/threonine-protein kinase PINK1, mitochondrial
TRINITY_DN1360_c3_g1	0.00713132	3.1	15.5	uncharacterized protein LOC105329192 isoform X2
TRINITY_DN1362_c0_g1	0.00459443	9.3	15.5	probable oligoribonuclease
TRINITY_DN13867_c0_g1	0.001821	15.5	15.5	uncharacterized protein LOC105324877 isoform X7
TRINITY_DN13956_c0_g1	0.00175016	9.3	12.4	protoheme IX farnesyltransferase, mitochondrial
TRINITY_DN14012_c0_g2	0.0035233	15.5	15.5	LOW QUALITY PROTEIN: PR domain zinc finger protein 1
TRINITY_DN14012_c10_g1	0.000367234	15.5	15.5	zinc finger protein 665
TRINITY_DN14016_c0_g1	0.00580423	9.3	12.4	uncharacterized protein YMR196W
TRINITY_DN1431_c5_g1	0.001821	6.2	15.5	histone H2B
TRINITY_DN14554_c0_g1	0.00886905	9.3	12.4	syntaxin-binding protein 1 isoform X2
TRINITY_DN14669_c0_g1	0.00100483	12.4	12.4	inositol-trisphosphate 3-kinase B
TRINITY_DN14692_c0_g1	0.001821	15.5	15.5	DENN domain-containing protein 1B isoform X2
TRINITY_DN151033_c1_g1	9.52e-05	12.4	12.4	uncharacterized protein LOC117687090
TRINITY_DN15331_c0_g1	0.00824471	12.4	12.4	mucin-5AC-like
TRINITY_DN1552_c4_g1	0.00309073	3.1	15.5	adenosine kinase 1 isoform X2
TRINITY_DN158_c16_g1	0.00053789	12.4	12.4	mitogen-activated protein kinase 14A-like isoform X2
TRINITY_DN16262_c2_g1	0.000426403	12.4	15.5	cyclin-dependent kinase 9
TRINITY_DN16398_c1_g1	0.00824471	6.2	12.4	COMM domain-containing protein 5
TRINITY_DN16549_c4_g1	0.00794318	3.1	9.3	ficolin-2
TRINITY_DN16581_c0_g1	0.00818155	3.1	15.5	NEDD4 family-interacting protein 1-like
TRINITY_DN1707_c12_g9	0.00394845	3.1	15.5	universal stress protein in QAH/OAS sulfhydrylase 3'region
TRINITY_DN17146_c0_g1	0.00213	9.3	9.3	uncharacterized protein LOC105336863 isoform X1
TRINITY_DN1723_c3_g1	0.0035233	15.5	15.5	uncharacterized protein LOC117692043
TRINITY_DN178120_c0_g1	0.000312264	3.1	15.5	alpha-mannosidase 2
TRINITY_DN17825_c0_g1	0.00824471	12.4	12.4	dynamin-binding protein-like isoform X2
TRINITY_DN17916_c1_g1	0.00232498	12.4	12.4	uncharacterized protein LOC105317678 isoform X1
TRINITY_DN17954_c0_g1	0.00324857	3.1	12.4	uncharacterized protein LOC105322151
TRINITY_DN18325_c0_g1	0.00164672	3.1	15.5	cytochrome b-c1 complex subunit 2, mitochondrial
TRINITY_DN185155_c0_g1	9.03e-05	3.1	12.4	uncharacterized protein LOC105346071 isoform X1
TRINITY_DN18553_c0_g1	0.00170875	9.3	15.5	mucin-17
TRINITY_DN18621_c0_g1	0.00501111	6.2	12.4	signal recognition particle 19 kDa protein
TRINITY_DN18784_c0_g1	0.00636753	15.5	15.5	DNA ligase 1
TRINITY_DN18964_c0_g2	0.00213	3.1	9.3	uncharacterized protein LOC105342849 isoform X2
TRINITY_DN19286_c1_g1	0.00580423	9.3	12.4	zinc finger protein 665
TRINITY_DN20492_c0_g1	0.00182646	3.1	15.5	caspase-8
TRINITY_DN20548_c1_g1	0.00886905	3.1	12.4	band 4.1-like protein 1 isoform X11
TRINITY_DN2125_c0_g1	0.0044736	12.4	12.4	uncharacterized protein LOC117681191 isoform X1
TRINITY_DN2148_c0_g1	0.00824471	12.4	12.4	15-hydroxyprostaglandin dehydrogenase [NAD(+)]
TRINITY_DN21867_c0_g1	0.00377346	3.1	9.3	centromere protein M
TRINITY_DN2192_c7_g1	0.00514098	3.1	15.5	tetraspanin-4
TRINITY_DN2204_c3_g1	0.00716202	6.2	15.5	high affinity copper uptake protein 1 isoform X7
TRINITY_DN2229_c4_g1	0.000841114	3.1	15.5	cytochrome c1, heme protein
TRINITY_DN2290_c0_g1	0.00512968	12.4	12.4	GTPase IMAP family member 9
TRINITY_DN23201_c0_g1	0.000841114	3.1	15.5	ankyrin repeat domain-containing protein 10 isoform X4
TRINITY_DN23388_c0_g1	0.00716202	6.2	15.5	LOW QUALITY PROTEIN: PR domain zinc finger protein 1
TRINITY_DN237487_c0_g1	0.00824471	6.2	12.4	squamous cell carcinoma antigen recognized by T-cells 3 isoform X2
TRINITY_DN2383_c18_g1	0.00653927	15.5	15.5	E3 ubiquitin-protein ligase PPP1R11-like
TRINITY_DN23893_c0_g1	0.00324857	9.3	12.4	uncharacterized protein LOC105332966 isoform X1
TRINITY_DN2398_c2_g1	0.000420663	6.2	15.5	ANK repeat-containing protein nipk-1-like
TRINITY_DN24322_c0_g1	0.00824471	12.4	12.4	bcl-2-like protein 1 isoform X2
TRINITY_DN25118_c2_g1	0.00469548	3.1	9.3	uncharacterized protein LOC117685745
TRINITY_DN26500_c0_g1	0.0044736	12.4	12.4	transcriptional adapter 2-beta
TRINITY_DN2697_c5_g1	5.93e-07	12.4	15.5	craniofacial development protein 2-like
TRINITY_DN2702_c0_g1	0.00232498	6.2	12.4	THO complex subunit 2
TRINITY_DN27130_c1_g1	0.00213	3.1	9.3	zinc finger protein 665
TRINITY_DN285_c8_g1	0.00653927	15.5	15.5	uncharacterized protein LOC105329420
TRINITY_DN28810_c3_g1	0.00514098	3.1	15.5	E3 ubiquitin-protein ligase KCMF1 isoform X2
TRINITY_DN3003_c0_g1	0.0044736	6.2	12.4	zinc finger protein 367
TRINITY_DN300678_c0_g1	0.0044736	12.4	12.4	E3 ubiquitin-protein ligase UBR2 isoform X4
TRINITY_DN30305_c0_g1	0.00713132	3.1	15.5	toll-like receptor 4
TRINITY_DN30817_c0_g1	0.00232498	12.4	12.4	ubiquitin carboxyl-terminal hydrolase 45-like
TRINITY_DN31114_c0_g1	0.0010763	3.1	15.5	LOW QUALITY PROTEIN: poly [ADP-ribose] polymerase 2-like
TRINITY_DN3164_c0_g1	0.003379	15.5	15.5	titin
TRINITY_DN32635_c1_g1	0.000606885	9.3	9.3	multiple epidermal growth factor-like domains protein 10 isoform X13
TRINITY_DN3284_c0_g2	0.00713132	9.3	15.5	ribonucleoside-diphosphate reductase large subunit
TRINITY_DN33346_c0_g1	0.00636753	9.3	15.5	uncharacterized protein LOC117681279
TRINITY_DN3335_c17_g1	2.94e-06	12.4	12.4	oxidoreductase HTATIP2
TRINITY_DN33356_c1_g1	0.000235143	6.2	12.4	uncharacterized protein LOC117687090
TRINITY_DN336981_c0_g1	0.00358101	15.5	15.5	uncharacterized protein LOC105345503 isoform X1
TRINITY_DN3451_c0_g1	0.00324857	9.3	12.4	sodium- and chloride-dependent taurine transporter-like isoform X2
TRINITY_DN360_c10_g1	0.00636753	15.5	15.5	NADH dehydrogenase [ubiquinone] flavoprotein 3, mitochondrial
TRINITY_DN36076_c0_g1	0.00368241	12.4	15.5	uncharacterized protein LOC117692043
TRINITY_DN37452_c1_g1	0.00636753	9.3	15.5	craniofacial development protein 2
TRINITY_DN38264_c1_g1	0.000242943	9.3	15.5	allene oxide synthase-lipoxygenase protein isoform X2
TRINITY_DN3895_c0_g1	0.00646974	3.1	9.3	uncharacterized protein LOC105327510
TRINITY_DN3989_c0_g1	0.00824471	12.4	12.4	LOW QUALITY PROTEIN: uncharacterized protein LOC105336190
TRINITY_DN40004_c1_g1	0.00514098	3.1	15.5	uncharacterized protein LOC117685745
TRINITY_DN4146_c2_g1	3.47e-05	6.2	12.4	uncharacterized protein LOC117689743
TRINITY_DN4176_c1_g1	0.00116061	3.1	9.3	protein phosphatase 1 regulatory subunit 12C isoform X2
TRINITY_DN41968_c0_g1	0.00107802	9.3	15.5	uncharacterized protein LOC117686363
TRINITY_DN420_c10_g2	0.00580423	9.3	12.4	heat shock protein Hsp-16.2
TRINITY_DN4226_c0_g1	0.00324857	9.3	12.4	dimethylaniline monooxygenase [N-oxide-forming] 5 isoform X1
TRINITY_DN42342_c0_g1	0.00368241	6.2	15.5	cleavage stimulation factor subunit 3-like
TRINITY_DN4238_c10_g1	0.000426403	12.4	15.5	ancient ubiquitous protein 1
TRINITY_DN42917_c0_g1	0.0044736	6.2	12.4	kynureninase
TRINITY_DN4304_c0_g2	0.00636753	9.3	15.5	uncharacterized protein LOC117687462
TRINITY_DN43422_c0_g1	0.00213	3.1	9.3	L-2-hydroxyglutarate dehydrogenase, mitochondrial
TRINITY_DN4398_c3_g1	0.00713132	3.1	15.5	dynein light chain 4, axonemal-like
TRINITY_DN451_c28_g1	0.00736483	3.1	15.5	NADH dehydrogenase [ubiquinone] 1 alpha subcomplex subunit 9, mitochondrial
TRINITY_DN4553_c0_g1	0.00324857	3.1	12.4	mucin-2-like isoform X3
TRINITY_DN4615_c1_g1	0.00377346	3.1	9.3	zinc finger protein 76
TRINITY_DN4681_c0_g1	0.00653927	6.2	15.5	uncharacterized protein LOC105334520
TRINITY_DN4739_c0_g1	0.0044736	12.4	12.4	rho GTPase-activating protein 7 isoform X2
TRINITY_DN47872_c0_g1	0.00701191	3.1	15.5	uncharacterized protein LOC105318033
TRINITY_DN4789_c3_g1	0.0044736	12.4	12.4	protein TANC2 isoform X1
TRINITY_DN48755_c0_g1	0.00716202	12.4	15.5	helicase with zinc finger domain 2-like
TRINITY_DN496_c0_g2	0.000548979	3.1	12.4	aspartate--tRNA ligase, mitochondrial isoform X1
TRINITY_DN51100_c0_g1	0.00414768	12.4	15.5	phosphatidylinositol 4,5-bisphosphate 3-kinase catalytic subunit delta isoform
TRINITY_DN51190_c3_g1	0.000242943	3.1	15.5	craniofacial development protein 2-like
TRINITY_DN5128_c0_g2	0.00886905	3.1	12.4	myoferlin isoform X22
TRINITY_DN51574_c1_g1	0.0044736	6.2	12.4	E3 ubiquitin-protein ligase MIB1 isoform X1
TRINITY_DN5237_c2_g1	0.00713132	3.1	15.5	complement C1q subcomponent subunit C-like
TRINITY_DN52415_c0_g1	0.00213	3.1	9.3	transmembrane protein 41B isoform X2
TRINITY_DN5281_c0_g1	0.00469548	9.3	9.3	TBC1 domain family member 9 isoform X3
TRINITY_DN53724_c0_g1	0.00356566	3.1	15.5	zinc finger protein 665
TRINITY_DN5453_c15_g1	0.0044736	12.4	12.4	BTB/POZ domain-containing protein 17-like
TRINITY_DN549_c25_g1	0.0010763	3.1	15.5	transducin beta-like protein 2
TRINITY_DN55034_c0_g1	0.00794318	3.1	9.3	uncharacterized protein LOC105329489
TRINITY_DN55235_c0_g1	0.000426403	12.4	15.5	multiple epidermal growth factor-like domains protein 10 isoform X4
TRINITY_DN5530_c0_g1	0.00636753	9.3	15.5	serine/threonine-protein phosphatase 2A catalytic subunit beta isoform
TRINITY_DN5535_c0_g1	0.0035233	6.2	15.5	arpin
TRINITY_DN56091_c0_g1	0.0044736	6.2	12.4	10 kDa heat shock protein, mitochondrial
TRINITY_DN5610_c0_g1	0.0035233	15.5	15.5	calmodulin isoform X2
TRINITY_DN5711_c3_g1	0.000940658	3.1	15.5	uncharacterized protein LOC105345503 isoform X1
TRINITY_DN57268_c1_g1	0.00549937	6.2	12.4	arginase, hepatic isoform X2
TRINITY_DN5758_c0_g1	0.00794318	3.1	9.3	adenosine 3'-phospho 5'-phosphosulfate transporter 2 isoform X1
TRINITY_DN5871_c6_g1	0.000105763	9.3	15.5	ETS-related transcription factor Elf-5-like isoform X1
TRINITY_DN62459_c2_g1	0.000235143	6.2	12.4	uncharacterized protein LOC117684255
TRINITY_DN6321_c0_g1	0.00232498	6.2	12.4	SET and MYND domain-containing protein 5
TRINITY_DN64252_c0_g1	0.001821	15.5	15.5	mammalian ependymin-related protein 1
TRINITY_DN64351_c1_g1	0.00881039	3.1	15.5	equilibrative nucleoside transporter 1-like
TRINITY_DN65434_c0_g1	0.00716202	12.4	15.5	LOW QUALITY PROTEIN: multiple epidermal growth factor-like domains protein 10
TRINITY_DN6733_c0_g1	0.001821	6.2	15.5	protein mono-ADP-ribosyltransferase PARP4-like
TRINITY_DN67795_c0_g1	0.00232498	6.2	12.4	oxygen-dependent coproporphyrinogen-III oxidase
TRINITY_DN6802_c0_g1	0.00713132	3.1	15.5	uncharacterized protein LOC105325648
TRINITY_DN69023_c0_g1	0.0044052	3.1	15.5	uncharacterized protein LOC117689363
TRINITY_DN69465_c1_g2	0.00514098	3.1	15.5	LOW QUALITY PROTEIN: uncharacterized protein LOC117689987
TRINITY_DN6960_c0_g1	0.00713132	3.1	15.5	probable NADH dehydrogenase [ubiquinone] 1 alpha subcomplex subunit 12
TRINITY_DN716_c0_g1	0.000426403	3.1	15.5	uncharacterized protein LOC105335779 isoform X2
TRINITY_DN730_c1_g1	0.0044736	12.4	12.4	protein ALP1-like
TRINITY_DN7334_c0_g1	0.00824471	12.4	12.4	myeloid leukemia factor 2-like
TRINITY_DN7335_c3_g1	0.00377346	9.3	9.3	uncharacterized protein LOC105337541 isoform X2
TRINITY_DN7421_c1_g1	0.0035233	15.5	15.5	cathepsin L1
TRINITY_DN7473_c0_g1	0.00377346	9.3	9.3	WD repeat-containing protein 19
TRINITY_DN74922_c0_g1	0.000206603	3.1	15.5	uncharacterized protein LOC117683125
TRINITY_DN75552_c0_g1	0.00886905	6.2	12.4	uncharacterized protein LOC105317097 isoform X1
TRINITY_DN76_c1092_g1	0.00394845	3.1	15.5	hydroxyacyl-coenzyme A dehydrogenase, mitochondrial
TRINITY_DN7608_c0_g1	0.000817649	9.3	15.5	uncharacterized protein LOC105324055
TRINITY_DN7702_c0_g1	0.00514098	3.1	15.5	YTH domain-containing protein 1
TRINITY_DN8026_c3_g1	0.000420663	6.2	15.5	CTP synthase 1
TRINITY_DN8092_c0_g1	0.000898738	15.5	15.5	kyphoscoliosis peptidase
TRINITY_DN80983_c2_g1	0.00881352	15.5	15.5	craniofacial development protein 2-like
TRINITY_DN8161_c0_g2	0.000420663	15.5	15.5	calcium-transporting ATPase sarcoplasmic/endoplasmic reticulum type isoform X10
TRINITY_DN82660_c3_g1	0.00837589	3.1	12.4	uncharacterized protein LOC117686722
TRINITY_DN8273_c1_g1	0.00170875	9.3	15.5	sodium-independent sulfate anion transporter isoform X1
TRINITY_DN8330_c6_g1	0.00377346	3.1	9.3	zinc finger protein 665
TRINITY_DN8367_c0_g1	0.00636753	9.3	15.5	uncharacterized protein LOC117692043
TRINITY_DN8515_c2_g1	0.00170875	9.3	15.5	probable DNA double-strand break repair Rad50 ATPase
TRINITY_DN85865_c0_g1	0.00646974	3.1	9.3	beta-1,4-N-acetylgalactosaminyltransferase bre-4 isoform X2
TRINITY_DN86043_c1_g1	0.00824471	6.2	12.4	peptidoglycan-recognition protein SC2
TRINITY_DN867_c3_g1	0.00318376	3.1	15.5	E3 ubiquitin-protein ligase MARCHF5
TRINITY_DN886_c3_g1	0.000898738	6.2	15.5	histone-arginine methyltransferase CARMER isoform X1
TRINITY_DN8910_c1_g1	0.00736483	3.1	15.5	ATP synthase subunit alpha, mitochondrial
TRINITY_DN9055_c1_g1	0.00053789	6.2	12.4	glyoxalase domain-containing protein 4
TRINITY_DN91362_c0_g1	0.00210521	9.3	15.5	multiple epidermal growth factor-like domains protein 6
TRINITY_DN92419_c0_g1	0.00716202	6.2	15.5	uncharacterized protein LOC117682941
TRINITY_DN93277_c0_g1	0.00377346	3.1	9.3	ceramide synthase 2
TRINITY_DN9363_c1_g1	0.00730561	3.1	12.4	heavy metal-binding protein HIP
TRINITY_DN940_c9_g1	0.00646974	9.3	9.3	uncharacterized protein LOC117686323 isoform X2
TRINITY_DN9494_c0_g1	0.00274969	3.1	12.4	uncharacterized protein LOC105343792 isoform X4
TRINITY_DN954_c9_g1	0.00331417	3.1	12.4	GTP-binding protein 2
TRINITY_DN962_c0_g1	0.00837589	3.1	12.4	lethal(3)malignant brain tumor-like protein 3 isoform X1
TRINITY_DN9661_c0_g1	0.000940658	15.5	15.5	N-alpha-acetyltransferase 50
TRINITY_DN98548_c0_g1	0.00653927	6.2	15.5	uncharacterized protein LOC117683441
TRINITY_DN990_c0_g2	0.00114985	12.4	12.4	ADP-ribosylation factor-like protein 5B

## Sheet: Nontidal_treatment_circadian
ID	p-value	phase	period	name
TRINITY_DN1000_c0_g2	6.72e-05	12.4	21.7	TBC1 domain family member 10A
TRINITY_DN1002_c2_g1	6.69e-06	27.9	27.9	2'-5'-oligoadenylate synthase 1-like isoform X2
TRINITY_DN10066_c0_g1	0.00837788	6.2	27.9	UPF0545 protein C22orf39 homolog
TRINITY_DN10164_c0_g1	0.000812445	6.2	21.7	LOW QUALITY PROTEIN: uncharacterized protein LOC105340464
TRINITY_DN10238_c1_g1	0.00443477	24.8	27.9	uncharacterized protein LOC109619707
TRINITY_DN10429_c0_g1	0.00712531	15.5	27.9	uncharacterized protein C3orf38 homolog
TRINITY_DN105122_c3_g1	0.00357811	18.6	21.7	uncharacterized protein LOC105317732
TRINITY_DN10552_c2_g1	0.0022292	15.5	27.9	ecdysone-induced protein 78C-like
TRINITY_DN106266_c4_g1	0.00753903	18.6	24.8	uncharacterized protein LOC117689363
TRINITY_DN10749_c0_g1	0.0085437	9.3	21.7	secretion-regulating guanine nucleotide exchange factor
TRINITY_DN1075_c6_g1	0.00457358	6.2	27.9	uncharacterized protein LOC105332903
TRINITY_DN107668_c0_g1	0.00763941	3.1	27.9	vitamin D3 hydroxylase-associated protein
TRINITY_DN1085_c1_g1	0.0025022	6.2	27.9	poly(U)-binding-splicing factor PUF60 isoform X1
TRINITY_DN1087_c13_g1	0.00862072	24.8	24.8	glycoprotein endo-alpha-1,2-mannosidase
TRINITY_DN108875_c0_g1	0.00978159	12.4	24.8	uncharacterized protein LOC105320280 isoform X2
TRINITY_DN10998_c0_g3	0.000955802	27.9	27.9	coiled-coil domain-containing protein 42 homolog
TRINITY_DN11_c19_g1	0.00182669	6.2	21.7	conserved oligomeric Golgi complex subunit 2
TRINITY_DN11046_c0_g1	0.00753903	15.5	27.9	baculoviral IAP repeat-containing protein 7-A-like isoform X2
TRINITY_DN11136_c1_g1	0.00148331	6.2	24.8	serine/threonine-protein kinase 11-interacting protein isoform X1
TRINITY_DN112006_c1_g1	0.00337326	15.5	21.7	craniofacial development protein 2-like
TRINITY_DN1124_c0_g1	0.000730223	3.1	24.8	uncharacterized protein LOC117692043
TRINITY_DN11407_c0_g1	0.00581692	24.8	27.9	Fanconi anemia group M protein
TRINITY_DN11434_c0_g1	8.3e-05	12.4	27.9	uncharacterized protein LOC117690361 isoform X2
TRINITY_DN11458_c0_g1	5.61e-05	15.5	21.7	uncharacterized protein LOC105342431
TRINITY_DN11647_c0_g1	0.000123463	3.1	24.8	brefeldin A-inhibited guanine nucleotide-exchange protein 3 isoform X1
TRINITY_DN11881_c3_g1	0.00674653	6.2	21.7	calcium signal-modulating cyclophilin ligand
TRINITY_DN12150_c4_g1	0.00683583	9.3	27.9	LOW QUALITY PROTEIN: very low-density lipoprotein receptor
TRINITY_DN122461_c1_g1	0.000274918	3.1	24.8	probable sodium/potassium-transporting ATPase subunit beta-3
TRINITY_DN12249_c0_g1	0.000812445	6.2	21.7	feline leukemia virus subgroup C receptor-related protein 2 isoform X1
TRINITY_DN12260_c1_g1	0.00255534	24.8	24.8	calexcitin-2 isoform X1
TRINITY_DN12267_c0_g1	0.00693426	3.1	24.8	uncharacterized protein LOC105345503 isoform X1
TRINITY_DN1237_c0_g2	0.0071436	9.3	24.8	zonadhesin-like isoform X1
TRINITY_DN12380_c0_g1	0.00392854	9.3	21.7	ragulator complex protein LAMTOR3-A
TRINITY_DN12426_c0_g1	0.00581692	6.2	27.9	tumor necrosis factor alpha-induced protein 8 isoform X2
TRINITY_DN1243_c7_g1	0.00373148	9.3	24.8	vacuolar protein sorting-associated protein VTA1 homolog
TRINITY_DN1259_c8_g1	0.00182669	6.2	21.7	uncharacterized protein LOC117692043
TRINITY_DN126652_c0_g1	0.000124977	21.7	27.9	uncharacterized protein LOC117692043
TRINITY_DN12680_c0_g2	1.35e-06	9.3	27.9	vesicular glutamate transporter 2.2
TRINITY_DN1287_c21_g2	0.00256295	9.3	24.8	la-related protein 1B isoform X3
TRINITY_DN128837_c0_g1	0.00371675	15.5	21.7	transcription initiation factor TFIID subunit 11 isoform X4
TRINITY_DN12888_c1_g1	0.00122853	24.8	24.8	39S ribosomal protein L54, mitochondrial
TRINITY_DN13_c0_g1	0.00443477	6.2	27.9	LOW QUALITY PROTEIN: uncharacterized protein LOC117689987
TRINITY_DN13062_c0_g1	0.00447014	9.3	21.7	centrosomal protein of 104 kDa isoform X1
TRINITY_DN13089_c0_g1	0.000814987	3.1	21.7	conditioned medium factor receptor 1-like
TRINITY_DN13161_c0_g3	0.00140335	3.1	21.7	serine/threonine-protein phosphatase 6 regulatory ankyrin repeat subunit C-like
TRINITY_DN1317_c1_g2	0.00379582	9.3	27.9	tripartite motif-containing protein 2
TRINITY_DN1324_c1_g1	0.00337326	3.1	21.7	exportin-4
TRINITY_DN1326_c3_g2	0.00674653	15.5	21.7	protein GUCD1
TRINITY_DN133_c8_g1	0.000299423	9.3	27.9	G kinase-anchoring protein 1 isoform X1
TRINITY_DN1347_c1_g2	0.00437655	15.5	27.9	uncharacterized protein LOC117685340
TRINITY_DN1354_c0_g1	0.00614241	24.8	24.8	copine-3 isoform X2
TRINITY_DN135878_c0_g1	0.00432939	12.4	24.8	uncharacterized protein LOC117692043
TRINITY_DN137806_c0_g1	0.00641345	3.1	27.9	peptidyl-prolyl cis-trans isomerase FKBP8
TRINITY_DN14052_c10_g1	0.00443477	21.7	27.9	LOW QUALITY PROTEIN: uncharacterized protein LOC117689987
TRINITY_DN14053_c0_g1	0.00998692	12.4	27.9	profilin-4
TRINITY_DN14239_c0_g1	0.00159253	12.4	21.7	cation-dependent mannose-6-phosphate receptor
TRINITY_DN14362_c0_g1	0.000899231	21.7	21.7	uncharacterized protein LOC117687090
TRINITY_DN14382_c0_g1	0.00606931	3.1	24.8	glutamate receptor 4 isoform X7
TRINITY_DN144_c0_g1	0.00362952	18.6	24.8	DNA repair protein RAD51 homolog 2 isoform X2
TRINITY_DN145086_c0_g2	0.00998692	21.7	27.9	zinc finger protein 182
TRINITY_DN146111_c0_g1	0.00753903	3.1	27.9	uncharacterized protein LOC117687074
TRINITY_DN14630_c0_g2	0.0022591	3.1	27.9	nitric oxide-associated protein 1-like
TRINITY_DN148481_c0_g1	0.000949066	3.1	24.8	neuralized-like protein 4 isoform X5
TRINITY_DN1499_c4_g1	0.00362952	24.8	24.8	toll-like receptor 13
TRINITY_DN15068_c3_g1	0.00104427	3.1	21.7	centrin-3
TRINITY_DN151292_c0_g2	0.00318893	18.6	21.7	uncharacterized protein LOC105322465
TRINITY_DN15264_c0_g1	0.00111389	9.3	27.9	dnaJ homolog subfamily C member 2
TRINITY_DN15355_c1_g1	0.000676381	3.1	27.9	uncharacterized protein LOC105342618
TRINITY_DN156587_c0_g1	0.00357811	6.2	21.7	E3 ubiquitin-protein ligase Hakai isoform X1
TRINITY_DN1578_c2_g1	1.76e-05	3.1	21.7	uncharacterized protein LOC105346071 isoform X1
TRINITY_DN15901_c0_g1	0.00280978	3.1	21.7	uncharacterized protein LOC105330379 isoform X5
TRINITY_DN16143_c0_g1	0.00132696	9.3	21.7	lipoyl synthase, mitochondrial
TRINITY_DN1630_c3_g1	0.00894029	15.5	21.7	zinc finger protein 665
TRINITY_DN16424_c0_g1	0.000477308	21.7	27.9	uncharacterized protein LOC117687844
TRINITY_DN16486_c0_g1	0.00925168	15.5	24.8	zinc finger protein 704
TRINITY_DN16667_c0_g1	0.001182	3.1	24.8	zinc finger HIT domain-containing protein 1
TRINITY_DN169465_c0_g1	0.00256295	9.3	24.8	phosphatidylethanolamine-binding protein 4
TRINITY_DN16951_c1_g1	0.00188633	12.4	21.7	uncharacterized protein LOC105318180 isoform X1
TRINITY_DN16997_c0_g1	0.00746296	24.8	24.8	uncharacterized protein LOC105347434
TRINITY_DN17114_c9_g1	0.00596273	12.4	27.9	E3 ubiquitin-protein ligase MYLIP
TRINITY_DN171782_c0_g1	0.00256295	6.2	24.8	protein app1-like
TRINITY_DN1733_c2_g1	0.0043931	12.4	27.9	LOW QUALITY PROTEIN: low-density lipoprotein receptor-related protein 1
TRINITY_DN175_c1_g1	0.00490585	3.1	21.7	aurora kinase A isoform X2
TRINITY_DN177_c1_g1	0.00371675	12.4	27.9	ubiquitin-associated domain-containing protein 1 isoform X1
TRINITY_DN1795_c0_g1	0.00377007	21.7	21.7	uncharacterized protein LOC105336978
TRINITY_DN18098_c0_g1	0.00256295	24.8	24.8	uncharacterized protein LOC117680310 isoform X1
TRINITY_DN18120_c3_g1	0.00030329	3.1	21.7	delta-1-pyrroline-5-carboxylate synthase isoform X1
TRINITY_DN18237_c1_g1	0.000649381	3.1	21.7	endonuclease G, mitochondrial
TRINITY_DN18324_c0_g1	0.00606931	3.1	27.9	nucleolar MIF4G domain-containing protein 1
TRINITY_DN18383_c1_g2	0.00565427	3.1	27.9	dipeptidyl peptidase 3 isoform X1
TRINITY_DN18403_c1_g1	0.0085437	3.1	21.7	kinesin-like protein KIF16B isoform X2
TRINITY_DN18449_c0_g1	0.00565766	15.5	21.7	putative cytochrome P450 cyp-13B1
TRINITY_DN184712_c0_g1	0.00369425	3.1	24.8	acyl-protein thioesterase 2
TRINITY_DN18554_c1_g1	0.00247443	9.3	24.8	uncharacterized protein LOC117692043
TRINITY_DN1866_c10_g2	0.00587852	6.2	27.9	uncharacterized protein LOC105317097 isoform X1
TRINITY_DN188717_c0_g1	0.00901687	18.6	27.9	fukutin
TRINITY_DN18997_c2_g1	0.00235141	12.4	27.9	E3 ubiquitin-protein ligase CBL-B isoform X8
TRINITY_DN19_c142_g1	0.0019511	27.9	27.9	uncharacterized protein LOC105334520
TRINITY_DN191_c26_g1	0.00030329	9.3	21.7	pollen-specific leucine-rich repeat extensin-like protein 1
TRINITY_DN19113_c0_g3	0.00746296	9.3	24.8	uncharacterized protein LOC105327844 isoform X1
TRINITY_DN19370_c0_g1	0.00450623	18.6	24.8	protein WWC2 isoform X1
TRINITY_DN19381_c1_g1	0.00230366	3.1	24.8	acetyl-coenzyme A synthetase
TRINITY_DN195_c3_g1	0.000417692	6.2	21.7	uncharacterized protein LOC105340082
TRINITY_DN19552_c0_g1	0.00581692	21.7	27.9	protein cornichon homolog 4 isoform X2
TRINITY_DN19669_c0_g1	0.00966872	9.3	24.8	aldehyde dehydrogenase family 16 member A1
TRINITY_DN20296_c1_g1	0.000730223	3.1	27.9	GATA zinc finger domain-containing protein 1
TRINITY_DN20352_c0_g2	0.00497071	3.1	21.7	E3 ubiquitin-protein ligase rnf213-alpha
TRINITY_DN20357_c0_g2	0.0019448	27.9	27.9	hexokinase-1
TRINITY_DN2036_c0_g1	0.00721513	12.4	21.7	neural cell adhesion molecule 1 isoform X3
TRINITY_DN2079_c3_g2	0.000241182	6.2	24.8	uncharacterized protein LOC117692043
TRINITY_DN20944_c0_g1	0.00148331	9.3	24.8	nuclear fragile X mental retardation-interacting protein 1
TRINITY_DN209679_c1_g1	0.00998692	21.7	27.9	uncharacterized protein LOC117682941
TRINITY_DN21125_c0_g1	0.00262305	15.5	24.8	43 kDa receptor-associated protein of the synapse
TRINITY_DN2135_c4_g1	0.00128148	18.6	24.8	uncharacterized protein LOC109618360
TRINITY_DN214135_c0_g1	3.37e-05	3.1	24.8	ubiquinone biosynthesis monooxygenase COQ6, mitochondrial
TRINITY_DN2147_c4_g1	0.000955802	12.4	27.9	uncharacterized protein LOC117685910
TRINITY_DN2209_c8_g1	0.00894029	3.1	21.7	aprataxin and PNK-like factor isoform X1
TRINITY_DN22165_c0_g1	0.00120616	18.6	27.9	small G protein signaling modulator 1 isoform X8
TRINITY_DN2217_c46_g1	0.000591	3.1	24.8	universal stress protein in QAH/OAS sulfhydrylase 3'region
TRINITY_DN22681_c0_g1	0.00540966	3.1	24.8	zinc finger protein 665
TRINITY_DN22901_c3_g1	0.00689513	15.5	24.8	cyclic AMP receptor-like protein A isoform X2
TRINITY_DN2306_c21_g1	0.0069305	3.1	24.8	peptidyl-prolyl cis-trans isomerase B
TRINITY_DN231358_c1_g1	0.00587852	18.6	24.8	uncharacterized protein LOC109619707
TRINITY_DN2334_c4_g1	0.00128148	3.1	24.8	uncharacterized protein LOC117692930
TRINITY_DN24001_c0_g1	0.00230366	3.1	24.8	uncharacterized protein LOC117688434
TRINITY_DN24315_c0_g1	0.000134401	9.3	21.7	coiled-coil-helix-coiled-coil-helix domain-containing protein 1
TRINITY_DN24474_c1_g1	0.00497071	9.3	21.7	golgin subfamily A member 2 isoform X3
TRINITY_DN2452_c0_g1	0.000810284	24.8	24.8	acid phosphatase type 7 isoform X2
TRINITY_DN24531_c0_g1	0.0045943	3.1	24.8	uncharacterized protein LOC117691348
TRINITY_DN24812_c1_g1	0.00388959	18.6	27.9	uncharacterized protein LOC117684557
TRINITY_DN25_c0_g1	0.00168349	9.3	24.8	LOW QUALITY PROTEIN: heat shock 70 kDa protein cognate 4-like
TRINITY_DN25235_c0_g1	0.000198462	6.2	27.9	saccharopine dehydrogenase-like oxidoreductase
TRINITY_DN25631_c0_g1	0.000676381	15.5	27.9	receptor-type tyrosine-protein phosphatase mu isoform X5
TRINITY_DN25905_c0_g1	0.00489079	24.8	24.8	calcyphosin-like protein isoform X1
TRINITY_DN25999_c2_g1	0.00256295	6.2	24.8	uncharacterized protein LOC117686795
TRINITY_DN2604_c3_g1	0.00978159	9.3	24.8	alpha-(1,3)-fucosyltransferase fut-1
TRINITY_DN26172_c0_g1	0.00786913	3.1	24.8	uncharacterized protein LOC117692043
TRINITY_DN2626_c0_g1	0.00557132	15.5	24.8	uncharacterized protein LOC105327510
TRINITY_DN2627_c0_g1	0.000894182	18.6	21.7	gastric triacylglycerol lipase
TRINITY_DN26405_c0_g1	0.00296663	9.3	27.9	TRAF-type zinc finger domain-containing protein 1
TRINITY_DN26448_c1_g1	0.00511067	18.6	24.8	zinc finger protein 665
TRINITY_DN264536_c1_g1	0.00482813	9.3	21.7	uncharacterized protein LOC117682997
TRINITY_DN26598_c0_g1	0.00499346	15.5	24.8	macrophage-expressed gene 1 protein
TRINITY_DN27400_c0_g1	0.00357811	6.2	21.7	uncharacterized protein LOC105338241
TRINITY_DN2749_c5_g1	0.00357811	6.2	21.7	60S ribosomal protein L3
TRINITY_DN2801_c2_g1	0.00379582	12.4	27.9	balbiani ring protein 3
TRINITY_DN281_c46_g1	0.00147826	9.3	27.9	ribulose-phosphate 3-epimerase
TRINITY_DN2813_c4_g1	0.000241182	9.3	24.8	uncharacterized protein LOC105343218
TRINITY_DN2825_c0_g1	0.00443477	24.8	27.9	uncharacterized protein LOC105335884
TRINITY_DN282869_c0_g1	0.000361148	3.1	24.8	uncharacterized protein LOC117687718
TRINITY_DN2832_c1_g2	0.00168349	9.3	24.8	14-3-3 protein epsilon
TRINITY_DN2841_c0_g1	0.00674653	6.2	21.7	manganese-transporting ATPase 13A1
TRINITY_DN28498_c2_g1	0.00219655	3.1	27.9	uncharacterized protein LOC117682941
TRINITY_DN29036_c0_g1	0.00230366	3.1	24.8	stimulated by retinoic acid gene 6 protein-like
TRINITY_DN293205_c0_g1	0.00300586	6.2	21.7	uncharacterized protein LOC117683125
TRINITY_DN2939_c5_g1	0.00371675	3.1	27.9	nucleotide exchange factor SIL1
TRINITY_DN296513_c0_g1	0.00119977	15.5	27.9	uncharacterized protein LOC105344708
TRINITY_DN29838_c0_g2	0.00296663	21.7	27.9	perlucin-like protein
TRINITY_DN2994_c0_g1	0.00901245	21.7	24.8	acyl-CoA 6-desaturase isoform X1
TRINITY_DN3018_c7_g1	0.00786913	3.1	24.8	E3 SUMO-protein ligase RanBP2 isoform X1
TRINITY_DN3057_c9_g1	0.00356265	3.1	27.9	small nuclear ribonucleoprotein E
TRINITY_DN30601_c2_g1	0.00925168	9.3	21.7	uncharacterized protein LOC117692043
TRINITY_DN307_c0_g1	0.0069305	3.1	24.8	putative nuclease HARBI1
TRINITY_DN30984_c0_g1	0.00837788	18.6	27.9	cubilin isoform X2
TRINITY_DN3120_c45_g1	0.00278566	3.1	24.8	obg-like ATPase 1 isoform X2
TRINITY_DN31917_c1_g1	0.000420872	9.3	27.9	uncharacterized protein LOC105325293
TRINITY_DN3247_c0_g1	0.00674653	15.5	21.7	uncharacterized protein LOC117685754
TRINITY_DN330_c5_g1	0.00978159	18.6	24.8	zinc phosphodiesterase ELAC protein 1 isoform X2
TRINITY_DN3317_c7_g1	0.00645272	21.7	24.8	universal stress protein Slr1101
TRINITY_DN3336_c8_g2	0.000841744	3.1	21.7	tubulin-specific chaperone cofactor E-like protein
TRINITY_DN33508_c0_g1	0.00674653	18.6	21.7	uncharacterized protein LOC117684255
TRINITY_DN3364_c0_g1	0.0085437	9.3	21.7	uncharacterized protein LOC105331405
TRINITY_DN33924_c0_g1	0.00189791	3.1	24.8	uncharacterized protein LOC105322228
TRINITY_DN34422_c0_g1	0.000725053	12.4	27.9	uncharacterized protein LOC105325768 isoform X2
TRINITY_DN346_c0_g1	0.00837788	3.1	27.9	uncharacterized protein LOC105319204 isoform X2
TRINITY_DN3501_c0_g1	0.00400136	15.5	27.9	cytochrome P450 2C8
TRINITY_DN352_c16_g1	0.00548627	24.8	27.9	LOW QUALITY PROTEIN: uncharacterized protein LOC105328669
TRINITY_DN3555_c1_g1	0.000257154	12.4	27.9	transcription factor TFIIIB component B'' homolog
TRINITY_DN356_c2_g1	0.00221739	3.1	27.9	NFX1-type zinc finger-containing protein 1
TRINITY_DN3586_c2_g1	5.25e-05	12.4	24.8	uncharacterized protein LOC105345503 isoform X1
TRINITY_DN35975_c1_g1	0.00256295	9.3	24.8	ryncolin-1-like
TRINITY_DN3635_c2_g2	0.000124977	6.2	27.9	LOW QUALITY PROTEIN: uncharacterized protein LOC117689987
TRINITY_DN36455_c0_g1	0.00837788	24.8	27.9	uncharacterized protein LOC117688519
TRINITY_DN3753_c0_g1	0.00296663	9.3	27.9	ADAM 17-like protease
TRINITY_DN37894_c0_g1	0.00837788	24.8	27.9	protein mono-ADP-ribosyltransferase PARP14 isoform X1
TRINITY_DN3823_c2_g1	0.00791712	27.9	27.9	heterogeneous nuclear ribonucleoprotein A3 isoform X17
TRINITY_DN38835_c0_g1	0.00750659	21.7	24.8	trifunctional purine biosynthetic protein adenosine-3 isoform X2
TRINITY_DN397_c2_g1	0.00058275	3.1	24.8	carbonic anhydrase-related protein 10-like
TRINITY_DN402_c4_g1	0.00489079	12.4	21.7	uncharacterized protein LOC117689971
TRINITY_DN40309_c0_g1	0.00260033	3.1	21.7	zinc finger protein ubi-d4 isoform X5
TRINITY_DN4052_c2_g1	0.000676381	9.3	27.9	serine/threonine-protein phosphatase 2A catalytic subunit beta isoform
TRINITY_DN4058_c0_g1	0.00712531	15.5	27.9	uncharacterized protein LOC117686121
TRINITY_DN4131_c1_g1	0.00178906	18.6	21.7	uncharacterized protein LOC117691130 isoform X1
TRINITY_DN4152_c2_g1	0.00750659	9.3	24.8	uncharacterized protein LOC105335376 isoform X2
TRINITY_DN42052_c0_g1	0.000621687	12.4	27.9	craniofacial development protein 2-like
TRINITY_DN421_c5_g1	0.00379582	3.1	27.9	uncharacterized protein LOC105317645 isoform X3
TRINITY_DN42498_c0_g1	0.000559951	24.8	24.8	partner of Y14 and mago
TRINITY_DN426_c21_g1	0.00130017	6.2	21.7	LOW QUALITY PROTEIN: uncharacterized protein LOC105325924
TRINITY_DN4261_c0_g2	0.00447014	3.1	21.7	ras-related protein Rab-3 isoform X1
TRINITY_DN42936_c0_g1	0.0022591	9.3	27.9	exocyst complex component 5
TRINITY_DN4358_c0_g1	0.000551652	21.7	27.9	LOW QUALITY PROTEIN: telomerase protein component 1
TRINITY_DN4377_c0_g2	2.54e-06	3.1	21.7	spermine synthase-like isoform X2
TRINITY_DN4511_c1_g1	0.000370627	24.8	24.8	protein OSCP1 isoform X4
TRINITY_DN4521_c0_g1	0.000621687	9.3	27.9	suppressor of SWI4 1 homolog isoform X1
TRINITY_DN45369_c2_g1	0.000878619	24.8	24.8	uncharacterized protein LOC117681279
TRINITY_DN457_c0_g2	0.00978159	24.8	24.8	uncharacterized protein LOC105327123
TRINITY_DN45763_c0_g1	0.00274313	9.3	24.8	protein bicaudal C homolog 1-like
TRINITY_DN46299_c0_g1	0.000204123	21.7	27.9	serine/threonine-protein kinase TBK1 isoform X2
TRINITY_DN4639_c0_g3	0.00279263	21.7	27.9	cytochrome P450 2F2 isoform X2
TRINITY_DN4646_c4_g1	0.00476609	18.6	21.7	GPI inositol-deacylase
TRINITY_DN4667_c0_g1	0.00565766	9.3	24.8	piezo-type mechanosensitive ion channel component 1 isoform X6
TRINITY_DN4698_c22_g1	0.00645272	24.8	24.8	nuclear envelope phosphatase-regulatory subunit 1
TRINITY_DN47127_c0_g1	0.000417692	15.5	21.7	uncharacterized protein LOC117692026
TRINITY_DN479_c17_g1	0.00200068	3.1	27.9	vigilin
TRINITY_DN479_c4_g6	0.00637786	24.8	24.8	uncharacterized protein LOC117681120 isoform X1
TRINITY_DN4790_c1_g2	0.00582436	21.7	27.9	uncharacterized protein LOC105346071 isoform X3
TRINITY_DN4798_c0_g1	0.00628467	12.4	27.9	multiple epidermal growth factor-like domains protein 10
TRINITY_DN4801_c0_g1	0.00887626	24.8	24.8	ATP-dependent translocase ABCB1 isoform X6
TRINITY_DN48325_c0_g1	0.0069305	15.5	24.8	V-type proton ATPase subunit H isoform X3
TRINITY_DN4870_c0_g1	0.00497071	9.3	21.7	eukaryotic translation initiation factor 4B isoform X3
TRINITY_DN48700_c0_g1	8.34e-06	15.5	24.8	uncharacterized protein LOC117690977
TRINITY_DN4903_c0_g1	0.00357811	18.6	21.7	mitogen-activated protein kinase kinase kinase 7 isoform X2
TRINITY_DN49672_c0_g1	0.0024454	27.9	27.9	LOW QUALITY PROTEIN: uncharacterized protein LOC117689987
TRINITY_DN4998_c0_g1	0.00283753	21.7	24.8	galactose-specific lectin nattectin-like
TRINITY_DN50300_c0_g1	0.00412866	21.7	21.7	peroxisomal targeting signal 2 receptor-like
TRINITY_DN50502_c0_g1	0.00357811	6.2	21.7	uncharacterized protein LOC109619033
TRINITY_DN5135_c3_g1	0.00365751	21.7	24.8	zinc finger protein 236
TRINITY_DN5158_c57_g1	0.00786913	3.1	24.8	uncharacterized protein LOC109620385
TRINITY_DN51589_c0_g2	0.00674653	6.2	21.7	putative nuclease HARBI1
TRINITY_DN5161_c2_g1	0.00296663	9.3	27.9	uncharacterized protein LOC117692043
TRINITY_DN5168_c9_g1	0.00601125	3.1	21.7	adhesion G-protein coupled receptor V1
TRINITY_DN519_c0_g1	0.00437064	21.7	24.8	hephaestin-like protein
TRINITY_DN52092_c2_g1	0.00356265	6.2	27.9	uncharacterized protein LOC117685910
TRINITY_DN5215_c0_g1	0.00447014	3.1	21.7	uncharacterized protein LOC105331026 isoform X48
TRINITY_DN52463_c0_g1	0.000894182	6.2	21.7	centrosomal protein of 19 kDa isoform X1
TRINITY_DN52541_c14_g1	0.00714913	15.5	21.7	uncharacterized protein LOC117689378
TRINITY_DN52796_c0_g1	0.00276587	24.8	24.8	serine/threonine-protein kinase Nek7
TRINITY_DN53584_c0_g1	0.00497071	15.5	21.7	uncharacterized protein LOC109617665 isoform X1
TRINITY_DN53780_c0_g1	0.00746296	9.3	24.8	T-complex protein 1 subunit beta
TRINITY_DN5453_c2_g1	0.00689513	3.1	27.9	GDP-fucose transporter 1
TRINITY_DN5515_c0_g1	0.00894029	9.3	21.7	uncharacterized protein LOC117691072 isoform X1
TRINITY_DN5532_c4_g1	0.00710101	9.3	27.9	uncharacterized protein LOC117690337 isoform X1
TRINITY_DN55645_c0_g1	0.00548139	12.4	21.7	midasin
TRINITY_DN55892_c0_g1	0.00785707	9.3	21.7	zinc finger protein 665
TRINITY_DN5709_c12_g1	0.00695915	12.4	27.9	uncharacterized protein LOC105322517
TRINITY_DN573_c21_g1	0.00212595	3.1	21.7	upstream activation factor subunit spp27 isoform X2
TRINITY_DN580_c25_g1	0.00628467	3.1	21.7	inositol monophosphatase 3
TRINITY_DN5805_c3_g1	0.00581692	3.1	27.9	uncharacterized protein LOC105340042 isoform X9
TRINITY_DN58153_c0_g1	0.00879562	18.6	24.8	zinc metalloproteinase nas-38-like isoform X1
TRINITY_DN59784_c2_g1	0.00809241	24.8	27.9	peroxisomal biogenesis factor 19
TRINITY_DN59883_c0_g1	0.00501958	6.2	27.9	uncharacterized protein LOC105325768 isoform X1
TRINITY_DN6003_c1_g1	0.00189791	12.4	27.9	neutral and basic amino acid transport protein rBAT
TRINITY_DN6006_c0_g1	0.00356265	6.2	27.9	membrane-associated guanylate kinase, WW and PDZ domain-containing protein 3 isoform X5
TRINITY_DN602_c1_g1	0.00968459	6.2	21.7	protein spire homolog 1 isoform X2
TRINITY_DN6023_c0_g1	6.48e-05	15.5	24.8	uncharacterized protein LOC109618360
TRINITY_DN6080_c0_g1	0.00148331	15.5	24.8	ras-like GTP-binding protein RHO isoform X2
TRINITY_DN6157_c1_g1	0.00432939	3.1	24.8	transmembrane 6 superfamily member 2
TRINITY_DN6179_c6_g1	0.00432939	3.1	24.8	glyoxal reductase-like isoform X1
TRINITY_DN618_c4_g2	0.00159446	6.2	27.9	uncharacterized protein LOC117681191 isoform X1
TRINITY_DN61823_c0_g1	0.00182669	6.2	21.7	uncharacterized protein LOC109618360
TRINITY_DN61988_c0_g1	0.00159253	21.7	21.7	uncharacterized protein LOC109620385
TRINITY_DN6254_c0_g1	0.00432939	12.4	24.8	uncharacterized protein LOC105345503 isoform X1
TRINITY_DN6298_c0_g1	0.00693426	24.8	27.9	silk gland factor 1
TRINITY_DN630_c0_g1	0.00960273	6.2	27.9	tripartite motif-containing protein 45
TRINITY_DN63957_c0_g1	0.00182669	18.6	21.7	LOW QUALITY PROTEIN: enolase-phosphatase E1
TRINITY_DN6421_c5_g1	0.00182669	6.2	21.7	uncharacterized protein LOC117684255
TRINITY_DN6450_c3_g1	0.0019507	9.3	24.8	uncharacterized protein LOC105331900 isoform X1
TRINITY_DN6459_c0_g1	0.00741611	6.2	27.9	eEF1A lysine and N-terminal methyltransferase
TRINITY_DN6496_c1_g1	0.000676381	12.4	27.9	glycoprotein-N-acetylgalactosamine 3-beta-galactosyltransferase 1 isoform X3
TRINITY_DN6545_c0_g1	0.00334168	15.5	24.8	acid ceramidase-like precursor
TRINITY_DN66041_c0_g1	0.0011033	9.3	27.9	uncharacterized protein LOC105329483 precursor
TRINITY_DN663_c1_g1	0.00837788	6.2	27.9	sulfotransferase family cytosolic 1B member 1-like
TRINITY_DN663_c2_g1	0.00497071	3.1	21.7	leucine-rich repeat-containing protein 74B
TRINITY_DN663_c5_g1	0.000293594	12.4	21.7	T-complex protein 11-like protein 1
TRINITY_DN66696_c1_g1	0.00482813	3.1	21.7	zinc finger protein 665
TRINITY_DN6698_c0_g1	0.00695915	12.4	27.9	ETS homologous factor isoform X2
TRINITY_DN6760_c1_g1	0.00418711	18.6	24.8	spermatogenesis-associated protein 6-like
TRINITY_DN6802_c0_g1	0.00208596	15.5	21.7	uncharacterized protein LOC105325648
TRINITY_DN6833_c6_g1	0.000514309	3.1	27.9	1-deoxyxylulose-5-phosphate synthase YajO isoform X2
TRINITY_DN6841_c0_g2	0.00412866	15.5	21.7	uncharacterized protein LOC105345503 isoform X2
TRINITY_DN6949_c0_g1	0.000954616	6.2	27.9	uncharacterized protein LOC105348209 isoform X2
TRINITY_DN6980_c0_g1	0.0019511	9.3	27.9	arf-GAP domain and FG repeat-containing protein 1 isoform X4
TRINITY_DN6998_c1_g1	0.000894182	15.5	21.7	uncharacterized protein LOC117689052 isoform X1
TRINITY_DN7000_c6_g1	0.00356265	3.1	24.8	G-patch domain and KOW motifs-containing protein isoform X2
TRINITY_DN7042_c0_g1	0.00746296	21.7	24.8	ATP-dependent DNA helicase DDX11 isoform X1
TRINITY_DN708_c0_g1	0.0029801	12.4	21.7	cysteine-rich motor neuron 1 protein isoform X2
TRINITY_DN711_c2_g1	0.00389388	21.7	24.8	ankyrin repeat and IBR domain-containing protein 1
TRINITY_DN7235_c0_g1	0.00645272	6.2	24.8	A disintegrin and metalloproteinase with thrombospondin motifs 7
TRINITY_DN7339_c0_g1	0.00837788	24.8	27.9	uncharacterized protein LOC105323225
TRINITY_DN7443_c1_g2	0.00256295	24.8	24.8	deformed epidermal autoregulatory factor 1 homolog isoform X2
TRINITY_DN7454_c0_g1	0.00058275	12.4	24.8	immunoglobulin-binding protein 1
TRINITY_DN75034_c0_g1	0.00443477	24.8	27.9	conserved oligomeric Golgi complex subunit 7 isoform X2
TRINITY_DN75408_c0_g1	0.00581692	15.5	27.9	suppressor of tumorigenicity 14 protein homolog isoform X1
TRINITY_DN75478_c0_g1	0.0094302	15.5	27.9	toll-like receptor 4
TRINITY_DN7608_c0_g1	0.00614241	15.5	21.7	uncharacterized protein LOC105324055
TRINITY_DN7634_c0_g1	0.00743351	9.3	27.9	osteoclast-stimulating factor 1
TRINITY_DN7647_c1_g1	0.00490585	3.1	21.7	membrane-bound transcription factor site-2 protease
TRINITY_DN7698_c3_g5	0.000190257	6.2	27.9	ras-related C3 botulinum toxin substrate 1
TRINITY_DN772_c1_g1	0.0087531	27.9	27.9	activated RNA polymerase II transcriptional coactivator p15 isoform X2
TRINITY_DN7744_c0_g1	0.00636449	21.7	24.8	agrin isoform X3
TRINITY_DN7850_c2_g1	0.00587852	18.6	24.8	ganglioside GM2 activator-like
TRINITY_DN7855_c0_g1	0.00030329	3.1	21.7	protocadherin Fat 4
TRINITY_DN7865_c1_g1	0.0043931	27.9	27.9	inactive ubiquitin carboxyl-terminal hydrolase MINDY-4B isoform X3
TRINITY_DN79445_c0_g1	0.000417692	18.6	21.7	two pore calcium channel protein 1
TRINITY_DN7967_c1_g1	0.00593784	27.9	27.9	linear gramicidin synthase subunit D-like
TRINITY_DN809_c1_g1	0.000149711	24.8	27.9	rho-related protein racA isoform X2
TRINITY_DN81214_c0_g2	0.000621687	9.3	27.9	acyl-coenzyme A thioesterase 13
TRINITY_DN8271_c3_g1	0.00337326	6.2	21.7	uncharacterized protein LOC117692043
TRINITY_DN834_c5_g1	0.0016429	3.1	27.9	opioid growth factor receptor-like protein 1
TRINITY_DN83996_c0_g1	0.00400136	15.5	27.9	uncharacterized protein LOC105334720 isoform X8
TRINITY_DN84429_c0_g1	0.00296663	9.3	27.9	uncharacterized protein LOC105325293
TRINITY_DN8594_c8_g1	0.00614022	15.5	24.8	uncharacterized protein LOC117692043
TRINITY_DN8598_c0_g1	0.000676381	9.3	27.9	uncharacterized protein LOC105342231
TRINITY_DN862_c1_g1	0.0043931	27.9	27.9	importin subunit beta-1 isoform X4
TRINITY_DN868_c11_g1	0.00674653	18.6	21.7	CCHC-type zinc finger protein CG3800-like
TRINITY_DN88489_c0_g1	0.0022292	9.3	27.9	tyrosine-protein phosphatase non-receptor type 11 isoform X3
TRINITY_DN892_c14_g1	0.000274918	3.1	24.8	28 kDa heat- and acid-stable phosphoprotein
TRINITY_DN898_c6_g1	0.00901687	3.1	24.8	DCC-interacting protein 13-alpha isoform X6
TRINITY_DN91291_c0_g1	0.00393457	12.4	24.8	uncharacterized protein LOC105334520
TRINITY_DN9229_c5_g1	0.0019507	24.8	24.8	baculoviral IAP repeat-containing protein 3 isoform X3
TRINITY_DN934_c1_g1	0.0022591	9.3	27.9	sterol regulatory element-binding protein 1
TRINITY_DN9432_c0_g1	0.00548139	21.7	21.7	uncharacterized protein LOC117689267
TRINITY_DN9462_c0_g3	0.0085437	3.1	21.7	glypican-5
TRINITY_DN9555_c0_g1	0.00189791	3.1	27.9	steroid 17-alpha-hydroxylase/17,20 lyase-like isoform X1
TRINITY_DN95919_c0_g1	0.00379582	24.8	27.9	uncharacterized protein LOC105345235 isoform X2
TRINITY_DN9628_c0_g1	0.000725053	18.6	27.9	uncharacterized protein LOC117682873
TRINITY_DN969_c0_g1	0.00167084	15.5	21.7	unconventional myosin-Va isoform X9
TRINITY_DN98382_c0_g2	0.00966872	12.4	24.8	helicase with zinc finger domain 2

## Sheet: Nontidal_treatment_circatidal
ID	p-value	phase	period	name
TRINITY_DN100122_c1_g1	0.000282138	12.4	15.5	uncharacterized protein K02A2.6-like
TRINITY_DN10036_c4_g1	0.00778163	12.4	12.4	ras-related protein Rab-1A
TRINITY_DN1010_c11_g1	0.00125603	15.5	15.5	GTPase IMAP family member 9
TRINITY_DN10177_c0_g1	0.00456726	6.2	12.4	WD repeat-containing protein 41
TRINITY_DN1024_c12_g1	0.00540116	3.1	15.5	dual specificity protein phosphatase 3
TRINITY_DN102763_c0_g1	0.00894151	12.4	15.5	ankyrin repeat domain-containing protein 29-like
TRINITY_DN10289_c0_g1	0.00054392	12.4	15.5	sterile alpha and TIR motif-containing protein 1 isoform X5
TRINITY_DN10378_c1_g1	0.00194597	3.1	12.4	coiled-coil domain-containing protein 158-like isoform X6
TRINITY_DN105095_c2_g2	4.34e-05	9.3	15.5	uncharacterized protein LOC117692043
TRINITY_DN10552_c2_g1	0.00587247	15.5	15.5	ecdysone-induced protein 78C-like
TRINITY_DN10664_c0_g1	0.00309237	9.3	9.3	R3H domain-containing protein 4
TRINITY_DN1069_c0_g2	0.00170146	6.2	15.5	tetraspanin-5
TRINITY_DN1073_c0_g1	0.00756029	9.3	12.4	uncharacterized protein LOC117684255
TRINITY_DN107771_c0_g1	0.0072252	15.5	15.5	uncharacterized protein LOC105331900 isoform X1
TRINITY_DN10779_c2_g1	0.00013956	3.1	15.5	vacuole membrane protein 1
TRINITY_DN108452_c0_g1	0.000690832	3.1	12.4	baculoviral IAP repeat-containing protein 2
TRINITY_DN1086_c0_g1	0.000955872	12.4	15.5	leucine-rich repeat-containing protein 74A isoform X3
TRINITY_DN10865_c2_g1	0.00894151	3.1	15.5	uncharacterized protein LOC105328222
TRINITY_DN1101_c0_g1	0.00779197	3.1	12.4	uncharacterized protein LOC105334195
TRINITY_DN11025_c0_g1	0.00468032	6.2	9.3	zinc metalloproteinase nas-38-like isoform X1
TRINITY_DN11033_c0_g1	0.00871103	12.4	15.5	pre-rRNA 2'-O-ribose RNA methyltransferase FTSJ3
TRINITY_DN11161_c0_g2	0.00263591	3.1	12.4	titin homolog
TRINITY_DN113435_c0_g1	0.00103828	6.2	15.5	origin recognition complex subunit 4
TRINITY_DN114103_c2_g1	0.00540116	6.2	15.5	uncharacterized protein LOC117687988
TRINITY_DN1182_c0_g1	0.00340293	15.5	15.5	LOW QUALITY PROTEIN: N-acylglucosamine 2-epimerase-like
TRINITY_DN118536_c0_g1	0.00756029	9.3	12.4	uncharacterized protein LOC109620385
TRINITY_DN118633_c0_g1	0.000543373	3.1	15.5	leucine-rich repeat-containing protein 34 isoform X3
TRINITY_DN1189_c1_g1	0.00871103	3.1	15.5	uncharacterized protein LOC117688985
TRINITY_DN12041_c0_g2	0.00492418	12.4	15.5	uncharacterized protein LOC117686392
TRINITY_DN12146_c0_g1	0.000754096	9.3	15.5	uncharacterized protein LOC105326499 isoform X1
TRINITY_DN1217_c0_g1	0.00587247	3.1	15.5	FACT complex subunit SPT16
TRINITY_DN123481_c0_g1	0.00778163	12.4	12.4	zinc finger protein 665
TRINITY_DN12448_c0_g1	0.00864981	15.5	15.5	beclin-1 isoform X2
TRINITY_DN12539_c0_g1	0.0045265	9.3	12.4	cytochrome c oxidase subunit NDUFA4
TRINITY_DN128_c0_g1	0.00507538	6.2	9.3	GTPase IMAP family member 4-like
TRINITY_DN13006_c3_g1	0.00511447	15.5	15.5	LOW QUALITY PROTEIN: chaoptin
TRINITY_DN130416_c0_g2	0.00864981	9.3	15.5	thioredoxin domain-containing protein 15
TRINITY_DN13307_c0_g1	0.00587247	3.1	15.5	uncharacterized protein LOC105336640
TRINITY_DN1336_c6_g1	0.00317959	12.4	15.5	UNC5C-like protein
TRINITY_DN133677_c0_g1	0.00748163	3.1	9.3	lachesin isoform X1
TRINITY_DN13546_c3_g1	0.00984836	15.5	15.5	uncharacterized protein LOC117692043
TRINITY_DN13590_c1_g1	0.00309237	9.3	9.3	uncharacterized protein LOC105319275
TRINITY_DN136720_c0_g1	0.000385141	12.4	12.4	uncharacterized protein LOC105345503 isoform X1
TRINITY_DN1372_c4_g1	0.00103828	9.3	15.5	LOW QUALITY PROTEIN: tyrosine-protein kinase SYK-like
TRINITY_DN1378_c2_g1	0.00778163	12.4	12.4	mediator of RNA polymerase II transcription subunit 20
TRINITY_DN13878_c0_g1	0.00468032	3.1	9.3	14-3-3 protein beta/alpha-B-like
TRINITY_DN13947_c0_g1	0.00984836	3.1	15.5	PDZ domain-containing protein GIPC1
TRINITY_DN1396_c0_g1	0.00587247	9.3	15.5	FYN-binding protein 1 isoform X11
TRINITY_DN14046_c0_g1	0.00587247	9.3	15.5	transient receptor potential cation channel subfamily M member-like 2 isoform X9
TRINITY_DN1428_c4_g1	0.00507538	9.3	9.3	transmembrane protein 98
TRINITY_DN14326_c0_g1	0.00984836	15.5	15.5	vacuolar protein sorting-associated protein 28 homolog
TRINITY_DN1443_c1_g1	0.00813686	3.1	9.3	GON-4-like protein
TRINITY_DN1465_c1_g2	0.00507538	6.2	9.3	TNF receptor-associated factor 2
TRINITY_DN147098_c0_g1	0.000186588	6.2	12.4	uncharacterized protein LOC105322042
TRINITY_DN147429_c4_g1	0.00507538	6.2	9.3	uncharacterized protein LOC117683125
TRINITY_DN1478_c3_g1	0.00507538	3.1	9.3	zinc finger protein 665
TRINITY_DN14844_c0_g1	0.00864981	9.3	15.5	neuropeptide prohormone-4 isoform X2
TRINITY_DN1531_c4_g2	0.00804183	12.4	15.5	uncharacterized protein LOC117684911 isoform X1
TRINITY_DN1550_c0_g1	0.00984836	9.3	15.5	nucleolar protein of 40 kDa
TRINITY_DN15501_c0_g1	0.00778163	12.4	12.4	uncharacterized protein LOC105338312
TRINITY_DN1554_c5_g1	0.00894151	6.2	15.5	U5 small nuclear ribonucleoprotein 200 kDa helicase
TRINITY_DN15562_c2_g2	0.00778163	12.4	12.4	maspardin-like
TRINITY_DN15837_c1_g1	0.00340293	3.1	15.5	dynein heavy chain 3, axonemal isoform X17
TRINITY_DN15905_c0_g1	0.00813686	3.1	9.3	dipeptidyl peptidase 2
TRINITY_DN15912_c0_g1	0.00895297	12.4	12.4	E3 ubiquitin-protein ligase rnf213-alpha
TRINITY_DN159439_c4_g1	0.0045265	9.3	12.4	uncharacterized protein LOC109620385
TRINITY_DN16036_c0_g1	0.00894151	3.1	15.5	required for meiotic nuclear division protein 1 homolog
TRINITY_DN16101_c1_g1	0.00105981	9.3	9.3	kielin/chordin-like protein
TRINITY_DN1614_c0_g1	0.00340293	3.1	15.5	rRNA methyltransferase 3, mitochondrial isoform X2
TRINITY_DN16256_c0_g1	0.00587247	15.5	15.5	uncharacterized protein LOC105343761 isoform X1
TRINITY_DN16359_c0_g1	0.00317959	12.4	15.5	ras-related protein Rab-43
TRINITY_DN1637_c5_g1	0.00587247	3.1	15.5	cilia- and flagella-associated protein 100
TRINITY_DN1669_c0_g1	0.00778163	6.2	12.4	1-deoxyxylulose-5-phosphate synthase YajO isoform X1
TRINITY_DN16942_c0_g1	0.00317959	3.1	15.5	mRNA export factor
TRINITY_DN17107_c0_g3	0.00587247	3.1	15.5	3'(2'),5'-bisphosphate nucleotidase 1-like isoform X2
TRINITY_DN1743_c50_g1	0.00984836	15.5	15.5	protein mono-ADP-ribosyltransferase PARP14 isoform X1
TRINITY_DN1744_c50_g1	0.00125603	6.2	15.5	uncharacterized protein LOC117689891
TRINITY_DN174889_c0_g1	0.00587247	3.1	15.5	centrosomal protein of 290 kDa
TRINITY_DN17877_c1_g1	0.00182055	12.4	15.5	uncharacterized protein LOC109620385
TRINITY_DN1791_c3_g1	0.00813686	6.2	9.3	uncharacterized protein LOC105326092
TRINITY_DN1795_c48_g1	0.00670432	12.4	12.4	metaxin-1
TRINITY_DN18013_c4_g1	0.00182055	12.4	15.5	protein lin-37 homolog
TRINITY_DN18313_c0_g1	1.73e-05	3.1	9.3	uncharacterized protein LOC117691072 isoform X1
TRINITY_DN18650_c1_g1	0.00194597	6.2	12.4	uncharacterized protein LOC105335330
TRINITY_DN18698_c0_g1	0.000592797	9.3	9.3	Rieske domain-containing protein
TRINITY_DN18808_c0_g1	0.00054392	12.4	15.5	receptor-type tyrosine-protein phosphatase mu isoform X5
TRINITY_DN190436_c0_g1	0.00756029	3.1	12.4	uncharacterized protein LOC109619574
TRINITY_DN196245_c0_g1	0.00182055	12.4	15.5	uncharacterized protein LOC117688434
TRINITY_DN19708_c0_g1	0.00325869	6.2	15.5	MAGUK p55 subfamily member 6
TRINITY_DN19884_c1_g2	0.00984836	3.1	15.5	uncharacterized protein LOC117693159 isoform X1
TRINITY_DN19891_c0_g2	0.00778163	12.4	12.4	isocitrate dehydrogenase [NAD] subunit alpha, mitochondrial isoform X1
TRINITY_DN2_c308_g1	0.00456726	6.2	12.4	uncharacterized protein LOC105334520
TRINITY_DN20107_c0_g2	0.00507538	3.1	9.3	protein angel homolog 2 isoform X2
TRINITY_DN20361_c0_g1	0.00780564	6.2	15.5	succinate--hydroxymethylglutarate CoA-transferase
TRINITY_DN20428_c1_g1	0.000282138	12.4	15.5	general transcription factor 3C polypeptide 1
TRINITY_DN20551_c0_g1	0.00894151	12.4	15.5	uncharacterized protein LOC117684202
TRINITY_DN207785_c0_g1	0.00507538	9.3	9.3	uncharacterized protein LOC105346071 isoform X3
TRINITY_DN20967_c0_g1	0.00500693	12.4	12.4	uncharacterized protein LOC105338116
TRINITY_DN2124_c13_g1	0.00191174	9.3	15.5	rhotekin isoform X5
TRINITY_DN21673_c2_g1	0.00103828	6.2	15.5	transcription elongation factor 1 homolog isoform X2
TRINITY_DN22045_c0_g1	0.00142982	12.4	12.4	GTPase IMAP family member 9
TRINITY_DN22090_c0_g1	0.00507538	6.2	9.3	zinc finger protein 665
TRINITY_DN2213_c1_g1	0.00779197	12.4	12.4	uncharacterized protein LOC105328986
TRINITY_DN225070_c0_g1	0.00317959	12.4	15.5	ficolin-2
TRINITY_DN226651_c0_g3	0.00778163	6.2	12.4	uncharacterized protein LOC117683125
TRINITY_DN2316_c1_g1	0.00540116	12.4	15.5	baculoviral IAP repeat-containing protein 3 isoform X1
TRINITY_DN2365_c0_g3	0.00317959	6.2	15.5	probable sodium/potassium-transporting ATPase subunit beta-3
TRINITY_DN23744_c1_g1	0.00540116	3.1	15.5	tetraspanin-15
TRINITY_DN238_c0_g1	0.00507538	9.3	9.3	peroxisomal membrane protein PMP34
TRINITY_DN238_c3_g2	0.000215955	9.3	15.5	AP-4 complex subunit sigma-1
TRINITY_DN238499_c0_g1	0.000813673	3.1	12.4	helicase with zinc finger domain 2
TRINITY_DN24026_c1_g1	0.000690832	3.1	12.4	uncharacterized protein LOC109619574
TRINITY_DN242957_c0_g2	0.00894151	3.1	15.5	uncharacterized protein LOC105345503 isoform X1
TRINITY_DN2443_c0_g1	0.00894151	12.4	15.5	toll-like receptor 4
TRINITY_DN2460_c3_g1	0.00194597	12.4	12.4	LOW QUALITY PROTEIN: thrombospondin type-1 domain-containing protein 4
TRINITY_DN24613_c2_g1	0.00778163	12.4	12.4	Sjoegren syndrome nuclear autoantigen 1
TRINITY_DN2533_c4_g1	0.00813686	3.1	9.3	fas apoptotic inhibitory molecule 1 isoform X1
TRINITY_DN25342_c0_g2	0.00540116	12.4	15.5	uncharacterized protein LOC109618698 isoform X1
TRINITY_DN2629_c6_g1	0.00984836	9.3	15.5	uncharacterized protein LOC109618360
TRINITY_DN26500_c0_g1	0.000428478	3.1	12.4	transcriptional adapter 2-beta
TRINITY_DN26721_c6_g1	0.00628526	6.2	15.5	uncharacterized protein LOC109617665 isoform X1
TRINITY_DN2713_c2_g1	0.00540116	6.2	15.5	protein mono-ADP-ribosyltransferase PARP14 isoform X1
TRINITY_DN2743_c0_g1	0.00340293	6.2	15.5	uncharacterized protein LOC105348940 isoform X2
TRINITY_DN2770_c7_g1	0.00183556	9.3	9.3	uncharacterized protein LOC117689743
TRINITY_DN277105_c0_g1	0.0045265	3.1	12.4	uncharacterized protein LOC105323250
TRINITY_DN2802_c36_g1	0.00984836	3.1	15.5	intraflagellar transport protein 81 homolog isoform X1
TRINITY_DN28030_c0_g1	0.00813686	3.1	9.3	uncharacterized protein LOC105332763
TRINITY_DN281_c3_g1	0.000272881	15.5	15.5	uncharacterized protein LOC105334520
TRINITY_DN28116_c0_g1	0.00500693	3.1	12.4	craniofacial development protein 2-like
TRINITY_DN28162_c0_g1	0.000272881	3.1	15.5	coiled-coil domain-containing protein 15-like
TRINITY_DN28498_c0_g1	0.00540116	12.4	15.5	uncharacterized protein LOC117687090
TRINITY_DN28783_c2_g2	0.0045265	9.3	12.4	46 kDa FK506-binding nuclear protein isoform X1
TRINITY_DN290_c0_g2	0.00182055	12.4	15.5	thioredoxin domain-containing protein 3 homolog isoform X11
TRINITY_DN29144_c3_g1	0.00183556	9.3	9.3	uncharacterized protein LOC105345503 isoform X1
TRINITY_DN2950_c21_g1	0.00587247	9.3	15.5	cytochrome P450 10
TRINITY_DN29656_c0_g1	0.000272881	6.2	15.5	CDP-diacylglycerol--inositol 3-phosphatidyltransferase
TRINITY_DN29840_c1_g2	0.00507538	6.2	9.3	craniofacial development protein 2-like
TRINITY_DN29881_c1_g1	0.00894151	3.1	15.5	nudC domain-containing protein 1 isoform X2
TRINITY_DN30209_c1_g1	0.00587247	3.1	15.5	cystathionine beta-synthase isoform X2
TRINITY_DN30459_c1_g1	0.00194597	3.1	12.4	protein SCO1 homolog, mitochondrial
TRINITY_DN3096_c1_g1	0.000690832	3.1	12.4	uncharacterized protein LOC117690991
TRINITY_DN31_c0_g1	0.0072252	3.1	15.5	microsomal glutathione S-transferase 1
TRINITY_DN3101_c4_g1	0.00894151	3.1	15.5	etoposide-induced protein 2.4 homolog
TRINITY_DN31723_c0_g1	0.00813686	3.1	9.3	cytochrome P450 27C1
TRINITY_DN3216_c1_g1	0.000754096	6.2	15.5	U4/U6 small nuclear ribonucleoprotein Prp31
TRINITY_DN324_c9_g1	0.00340293	9.3	15.5	uncharacterized protein LOC117691072 isoform X1
TRINITY_DN32635_c1_g1	0.0072252	15.5	15.5	multiple epidermal growth factor-like domains protein 10 isoform X13
TRINITY_DN32704_c0_g1	0.00540116	12.4	15.5	low-density lipoprotein receptor-related protein 4-like
TRINITY_DN32806_c2_g1	0.00259865	12.4	12.4	LOW QUALITY PROTEIN: uncharacterized protein LOC117689987
TRINITY_DN3297_c6_g1	0.00984836	3.1	15.5	neuroglian isoform X1
TRINITY_DN332257_c0_g1	0.00182055	3.1	15.5	cubilin isoform X1
TRINITY_DN3326_c0_g1	0.00013088	3.1	15.5	LOW QUALITY PROTEIN: coiled-coil domain-containing protein 170
TRINITY_DN34158_c0_g1	0.00182055	3.1	15.5	zinc finger protein 665
TRINITY_DN34254_c0_g1	0.00492418	12.4	15.5	ganglioside GM2 activator
TRINITY_DN34466_c0_g1	0.00540116	3.1	15.5	uncharacterized protein LOC117692043
TRINITY_DN3474_c1_g1	0.00587247	3.1	15.5	uncharacterized protein LOC105338635
TRINITY_DN34905_c0_g1	0.00804183	6.2	15.5	serine/threonine-protein kinase Nek4 isoform X2
TRINITY_DN3531_c6_g1	0.00984836	3.1	15.5	dynein regulatory complex protein 10
TRINITY_DN3589_c0_g1	0.000272881	6.2	15.5	uncharacterized protein LOC105345503 isoform X1
TRINITY_DN36278_c0_g1	0.00183556	9.3	9.3	translocator protein
TRINITY_DN36306_c0_g1	0.00587247	3.1	15.5	ras-related GTP-binding protein C isoform X2
TRINITY_DN364_c7_g1	0.000272881	3.1	15.5	protein FAM92B-like isoform X4
TRINITY_DN36603_c1_g1	0.00895297	12.4	12.4	putative inhibitor of apoptosis
TRINITY_DN36906_c2_g1	0.000272881	3.1	15.5	TATA box-binding protein-like protein 1
TRINITY_DN3714_c0_g1	0.00540116	12.4	15.5	steryl-sulfatase
TRINITY_DN37182_c0_g1	0.00340293	3.1	15.5	thimet oligopeptidase
TRINITY_DN3735_c6_g1	0.00456726	12.4	12.4	histone acetyltransferase type B catalytic subunit
TRINITY_DN376_c2_g1	0.00587247	9.3	15.5	uncharacterized protein LOC109617665 isoform X1
TRINITY_DN38062_c1_g1	0.00778163	12.4	12.4	sperm-associated antigen 7 homolog
TRINITY_DN38436_c0_g1	0.00894151	12.4	15.5	uncharacterized protein LOC117682873
TRINITY_DN38758_c1_g1	0.00587247	15.5	15.5	heavy metal-binding protein HIP
TRINITY_DN38776_c0_g1	0.00309237	6.2	9.3	uncharacterized protein LOC117692043
TRINITY_DN390_c32_g1	0.00204477	3.1	15.5	small cardioactive peptides-like precursor
TRINITY_DN39679_c0_g1	0.00100016	9.3	15.5	uncharacterized protein LOC117688985
TRINITY_DN4004_c2_g1	0.00340293	15.5	15.5	calcineurin-binding protein cabin-1
TRINITY_DN401_c22_g1	0.00492418	3.1	15.5	neuralized-like protein 4 isoform X5
TRINITY_DN40334_c0_g1	0.00456726	12.4	12.4	ADP-ribosylarginine hydrolase Tri1
TRINITY_DN4055_c0_g1	0.00340293	9.3	15.5	uncharacterized protein LOC105333240
TRINITY_DN4151_c0_g1	0.00984836	15.5	15.5	suppressor of cytokine signaling 2
TRINITY_DN4169_c0_g1	0.00511447	15.5	15.5	conserved oligomeric Golgi complex subunit 5 isoform X6
TRINITY_DN4183_c9_g2	0.00813686	9.3	9.3	alanine--tRNA ligase, cytoplasmic
TRINITY_DN429_c31_g3	8.29e-05	3.1	9.3	peptide methionine sulfoxide reductase-like
TRINITY_DN4308_c0_g1	0.00813686	6.2	9.3	mitochondrial import receptor subunit TOM20 homolog
TRINITY_DN43633_c0_g1	0.00813686	6.2	9.3	uncharacterized protein LOC117692043
TRINITY_DN4367_c3_g1	0.00456726	12.4	12.4	uncharacterized protein LOC117684255
TRINITY_DN438_c2_g1	0.00315455	3.1	12.4	AT-rich interactive domain-containing protein 1B isoform X5
TRINITY_DN4381_c0_g1	0.00293624	3.1	15.5	zinc finger protein 665
TRINITY_DN43926_c1_g1	0.00507538	3.1	9.3	zinc finger protein 665
TRINITY_DN43938_c0_g1	0.00191174	15.5	15.5	zinc finger protein 236
TRINITY_DN44124_c0_g1	0.00194597	3.1	12.4	uncharacterized protein LOC117690300
TRINITY_DN4416_c0_g1	0.00804183	3.1	15.5	uncharacterized protein LOC105334507 isoform X1
TRINITY_DN44407_c0_g1	0.00315455	3.1	12.4	tetraspanin-33-like
TRINITY_DN4479_c0_g3	0.00456726	6.2	12.4	transmembrane protein 147
TRINITY_DN45004_c0_g1	0.00317959	12.4	15.5	fibrinogen-like protein A isoform X1
TRINITY_DN4518_c0_g1	0.00813686	6.2	9.3	tuberin isoform X5
TRINITY_DN4536_c4_g1	0.00587247	3.1	15.5	LRP2-binding protein isoform X2
TRINITY_DN45723_c0_g1	0.00984836	9.3	15.5	receptor-type tyrosine-protein phosphatase T isoform X2
TRINITY_DN4605_c0_g1	0.00105981	3.1	9.3	perlucin-like protein
TRINITY_DN46416_c0_g1	0.00779197	3.1	12.4	tripartite motif-containing protein 45
TRINITY_DN46866_c0_g1	0.00587247	6.2	15.5	tubulin alpha-1A chain
TRINITY_DN4728_c1_g1	0.00315455	3.1	12.4	E3 ubiquitin-protein ligase rnf213-alpha
TRINITY_DN47506_c0_g1	0.00587247	3.1	15.5	programmed cell death protein 6 isoform X2
TRINITY_DN47895_c0_g1	0.00893321	12.4	12.4	yrdC domain-containing protein, mitochondrial
TRINITY_DN47934_c0_g1	0.00309237	6.2	9.3	BTB/POZ domain-containing protein 10
TRINITY_DN47965_c0_g1	0.00309237	6.2	9.3	uncharacterized protein LOC105331274
TRINITY_DN4817_c0_g2	0.00587247	3.1	15.5	radial spoke head 14 homolog
TRINITY_DN4842_c0_g1	0.00317959	3.1	15.5	uncharacterized protein LOC105341499
TRINITY_DN48688_c0_g1	0.00779197	3.1	12.4	uncharacterized protein LOC117687483
TRINITY_DN490_c1_g2	0.00507538	3.1	9.3	xylan 1,4-beta-xylosidase
TRINITY_DN493_c0_g1	0.00778163	6.2	12.4	poly(A) RNA polymerase GLD2
TRINITY_DN4953_c0_g1	0.00167253	6.2	9.3	adhesion G-protein coupled receptor G2 isoform X1
TRINITY_DN49636_c0_g1	0.00813686	3.1	9.3	uncharacterized protein LOC117689363
TRINITY_DN50193_c0_g3	0.00340293	3.1	15.5	transmembrane protein 17B
TRINITY_DN51124_c0_g1	0.00183556	9.3	9.3	uncharacterized protein LOC109619702
TRINITY_DN51190_c3_g1	0.00309237	6.2	9.3	craniofacial development protein 2-like
TRINITY_DN5128_c0_g2	0.00507538	9.3	9.3	myoferlin isoform X22
TRINITY_DN514_c0_g1	0.00500693	6.2	12.4	LOW QUALITY PROTEIN: electroneutral sodium bicarbonate exchanger 1
TRINITY_DN51660_c0_g1	0.00540116	3.1	15.5	pre-mRNA-splicing factor SYF2
TRINITY_DN5307_c0_g1	0.00540116	3.1	15.5	uncharacterized protein LOC105329483 precursor
TRINITY_DN532_c10_g1	0.00813686	3.1	9.3	neutral ceramidase
TRINITY_DN53751_c0_g1	0.00813686	6.2	9.3	phospholipase ABHD3
TRINITY_DN5584_c0_g1	0.00540116	6.2	15.5	E3 ubiquitin-protein ligase HERC2 isoform X4
TRINITY_DN5604_c0_g1	0.00778163	12.4	12.4	uncharacterized protein LOC117686330
TRINITY_DN56574_c3_g1	0.00813686	3.1	9.3	LOW QUALITY PROTEIN: uncharacterized protein LOC117689987
TRINITY_DN57268_c1_g1	0.00492418	9.3	15.5	arginase, hepatic isoform X2
TRINITY_DN5768_c0_g1	0.00500693	3.1	12.4	striatin-3 isoform X5
TRINITY_DN59011_c1_g1	0.00779197	12.4	12.4	uncharacterized protein LOC105317097 isoform X1
TRINITY_DN6023_c2_g1	0.0045265	9.3	12.4	methionyl-tRNA formyltransferase, mitochondrial
TRINITY_DN61224_c0_g1	0.00780564	9.3	15.5	60S acidic ribosomal protein P1
TRINITY_DN6143_c0_g1	0.00984836	9.3	15.5	gelsolin-like protein 2
TRINITY_DN6173_c0_g1	0.00117369	3.1	12.4	baculoviral IAP repeat-containing protein 2-like
TRINITY_DN6322_c0_g1	0.00511447	9.3	15.5	putative serine protease K12H4.7 isoform X1
TRINITY_DN64381_c0_g1	0.0029311	15.5	15.5	uncharacterized protein LOC109619574
TRINITY_DN6472_c0_g1	0.00540116	6.2	15.5	tripartite motif-containing protein 45
TRINITY_DN64836_c6_g1	0.00183556	3.1	9.3	uncharacterized protein LOC117684770
TRINITY_DN65261_c0_g1	0.00170146	15.5	15.5	LOW QUALITY PROTEIN: uncharacterized protein LOC117689987
TRINITY_DN653_c2_g1	0.00984836	3.1	15.5	centlein isoform X5
TRINITY_DN6558_c0_g1	0.000272881	3.1	15.5	uncharacterized protein LOC105340345 isoform X10
TRINITY_DN66695_c0_g1	0.00895297	9.3	12.4	DBH-like monooxygenase protein 1
TRINITY_DN6686_c0_g1	0.000166505	3.1	9.3	uncharacterized protein LOC117682998
TRINITY_DN6689_c1_g1	0.00235097	9.3	12.4	PRKR-interacting protein 1 homolog
TRINITY_DN6694_c0_g1	0.00182055	3.1	15.5	toll-like receptor 4
TRINITY_DN6759_c0_g1	0.00103828	15.5	15.5	AT-rich interactive domain-containing protein 5B isoform X2
TRINITY_DN678_c0_g1	0.00813686	6.2	9.3	symplekin
TRINITY_DN67986_c1_g1	0.00984836	15.5	15.5	glycogen debranching enzyme isoform X2
TRINITY_DN6807_c0_g1	0.00813686	3.1	9.3	cytochrome P450 3A11 isoform X2
TRINITY_DN68932_c0_g1	0.00779197	6.2	12.4	3-oxoacyl-[acyl-carrier-protein] reductase FabG
TRINITY_DN6936_c1_g1	0.00984836	15.5	15.5	uncharacterized protein LOC117690910
TRINITY_DN6946_c0_g1	0.00101155	3.1	15.5	phosphatidylserine decarboxylase proenzyme, mitochondrial isoform X2
TRINITY_DN69837_c0_g1	0.00259865	6.2	12.4	arylsulfatase B-like
TRINITY_DN7071_c0_g1	0.00984836	3.1	15.5	filaggrin isoform X6
TRINITY_DN7140_c1_g1	0.00894151	12.4	15.5	protein CutA homolog
TRINITY_DN7148_c1_g1	0.00263591	3.1	12.4	uncharacterized protein LOC117685094
TRINITY_DN7160_c0_g1	0.00103828	15.5	15.5	zinc finger BED domain-containing protein 4-like
TRINITY_DN7186_c3_g1	0.000272881	3.1	15.5	enoyl-CoA hydratase, mitochondrial
TRINITY_DN72656_c0_g1	0.00813686	6.2	9.3	uncharacterized protein LOC117683441
TRINITY_DN7366_c0_g2	0.00492418	15.5	15.5	protein mono-ADP-ribosyltransferase PARP14 isoform X2
TRINITY_DN74840_c0_g1	0.005708	3.1	15.5	2'-5'-oligoadenylate synthase 1A isoform X1
TRINITY_DN75291_c0_g1	0.00456726	12.4	12.4	cell death abnormality protein 1-like isoform X1
TRINITY_DN76_c49_g1	0.00540116	6.2	15.5	uncharacterized protein LOC109617665 isoform X1
TRINITY_DN7677_c24_g1	0.00813686	3.1	9.3	craniofacial development protein 2-like
TRINITY_DN78313_c0_g1	0.00180039	12.4	15.5	zinc finger protein 665
TRINITY_DN7846_c0_g2	0.000592797	3.1	9.3	nuclear pore complex protein Nup50 isoform X2
TRINITY_DN7866_c0_g1	0.00984836	3.1	15.5	leucine-rich repeat-containing protein 69 isoform X2
TRINITY_DN79208_c0_g1	0.00779197	3.1	12.4	elongation factor Ts, mitochondrial
TRINITY_DN796_c0_g1	0.0016233	9.3	15.5	uncharacterized protein LOC105343682
TRINITY_DN8015_c1_g1	0.00780564	15.5	15.5	tyrosine-protein phosphatase non-receptor type 4 isoform X7
TRINITY_DN8061_c3_g1	0.00813686	3.1	9.3	4-hydroxyphenylpyruvate dioxygenase-like
TRINITY_DN8062_c0_g1	0.00013088	15.5	15.5	uncharacterized protein LOC117686229 isoform X2
TRINITY_DN81643_c3_g1	0.00309237	9.3	9.3	uncharacterized protein LOC117689891
TRINITY_DN8400_c0_g1	0.00142982	12.4	12.4	uncharacterized protein LOC105326371 isoform X1
TRINITY_DN844_c1_g2	0.00984836	3.1	15.5	transcription factor Sox-2
TRINITY_DN8641_c0_g1	0.00103828	3.1	15.5	protein FAM184A
TRINITY_DN8702_c0_g1	0.00894151	12.4	15.5	protein CutA homolog
TRINITY_DN8739_c0_g1	0.00587247	3.1	15.5	gamma-butyrobetaine dioxygenase-like isoform X2
TRINITY_DN88725_c0_g1	0.00778163	12.4	12.4	eukaryotic translation initiation factor 3 subunit A isoform X3
TRINITY_DN9_c25_g1	0.000910276	9.3	15.5	uncharacterized protein LOC105345503 isoform X1
TRINITY_DN9_c63_g1	0.00778163	12.4	12.4	peroxisomal acyl-coenzyme A oxidase 1 isoform X2
TRINITY_DN9280_c2_g1	0.00182055	3.1	15.5	uncharacterized protein LOC105345503 isoform X1
TRINITY_DN93129_c1_g1	0.00984836	9.3	15.5	uncharacterized protein LOC117681268 isoform X3
TRINITY_DN93751_c0_g1	2.55e-05	9.3	15.5	multiple epidermal growth factor-like domains protein 10 isoform X3
TRINITY_DN9382_c0_g1	0.00894151	12.4	15.5	uncharacterized protein LOC117684452 isoform X2
TRINITY_DN943_c0_g1	0.00509083	3.1	15.5	endothelin-converting enzyme homolog isoform X3
TRINITY_DN95570_c4_g1	0.000910276	3.1	15.5	uncharacterized protein LOC105335618 isoform X2
TRINITY_DN9566_c0_g1	0.00864981	15.5	15.5	hemicentin-1 isoform X3
TRINITY_DN95990_c1_g1	0.00500693	3.1	12.4	uncharacterized protein LOC117689363
TRINITY_DN9646_c0_g1	0.00894151	3.1	15.5	WD repeat-containing protein 60
TRINITY_DN970_c52_g2	0.00587247	15.5	15.5	ADP-ribosylation factor-like protein 13B
TRINITY_DN9812_c0_g1	0.00456726	6.2	12.4	protein phosphatase 1 regulatory subunit 12B isoform X17
TRINITY_DN98329_c0_g1	0.000140608	12.4	15.5	zinc finger protein 665
TRINITY_DN9854_c1_g1	0.00894151	6.2	15.5	tRNA methyltransferase 10 homolog A isoform X2
TRINITY_DN9922_c0_g1	0.00540116	3.1	15.5	casein kinase I isoform X9
